# Supplementary material for: Genomes of nine biofilm-forming filamentous strains of Cyanobacteria (genera Jaaginema, Scytonema, and Karukerafilum gen. nov.) isolated from mangrove habitats of Guadeloupe (Lesser Antilles)
Source: FEMS Microbes. 2023 Dec 14;5:xtad024. doi: 10.1093/femsmc/xtad024 (PMC10781437; doi:10.1093/femsmc/xtad024)
Supplement: xtad024_Supplemental_Files [file xtad024_supplemental_files.zip]

Archive with 7 entries (7 files):
- Sup-Fig1-R1.pdf
- SupFig2-R1.pdf
- supplementarytable1-R1.xlsx
- supp-table2-R1.xlsx
- supp-table3-R1.xlsx
- supp-table4-R1.xlsx
- FEMSMC-2023-021 supplementary data - reviews and author response.docx
