# Supplementary material for: Genomes of nine biofilm-forming filamentous strains of Cyanobacteria (genera Jaaginema, Scytonema, and Karukerafilum gen. nov.) isolated from mangrove habitats of Guadeloupe (Lesser Antilles)
Source: FEMS Microbes. 2023 Dec 14;5:xtad024. doi: 10.1093/femsmc/xtad024 (PMC10781437; doi:10.1093/femsmc/xtad024)
Supplement: xtad024_Supplemental_Files [file xtad024_supplemental_files.zip › supplementarytable1-R1.xlsx]

## Sheet: Supp-Table 1
Taxonomic assignement	Strain	Origin	Habitat	Trichome					Apical cells		Vegetative cell	Reference
				Shape	Sheath	Color	Width min.-max. (mean), µm	Length min.-max. (mean), µm	Shape	Width (mean) x Lenght (mean) µm	Shape or dimension
Karukerafilum mangrovensis	PMC 1050.18	Guadeloupe, France	Mangrove	slightly, unconstricted at cross-walls, motile, attenuated at the ends, hormogonia	thin sheat, colourless, facultative	blue-green	4.64-6.65 (5.84±0.43)	4.05-8.39 (5.77±1.28)	Apical cell attenuated, withoud calyptra	4.6 ± 0.6 x 7.3 ± 1.0µm	Cells larger than long, or as large as long	This study
Karukerafilum mangrovensis	PMC 1068.18	Guadeloupe, France	Mangrove	slightly, unconstricted at cross-walls, motile, not attenuated at the ends, hormogonia	thin sheat, colourless, facultative	blue-green	3.85-6.08 (4.72±0.51)	2.42-6.2 (4.21±0.97)	Apical cells are rounded, without calyptra	nd	Cells larger than long, or as large as long	This study
Kamptonema formosum	P010	Czech Republic	Eutrophic fishponds	slightly constricted or unconstricted at cross-walls, motile	without sheaths, or with very fine, facultative and diffluent sheaths	pale blue-green	(2.5) 3-5 (5.3) µm wide	nd	nd	nd	Cells isodiametric or slightly longer or shorter than wide.	Strunecky et al 2014
Kamptonema animale	CCALA 771	Sao Paulo, Brasilia	Botanical garden, greenhouse	slightly constricted or unconstricted at cross-walls, motile	without sheaths, or with very fine, facultative and diffluent sheaths	pale blue-green	(2.5) 3-5 (5.3) µm wide	nd	nd	nd	Cells isodiametric or slightly longer or shorter than wide.	Strunecky et al 2014
Oscillatoria acuminata	PCC 6304	USA	Soil	nd	nd	nd	nd	nd	nd	nd	4-5 µm cin width	Ripka et al 1979
Oscillatoria nigro-viridis	PCC 7112	San Francisco, USA	Soil, orchid house	nd	nd	C-phycoerythrin	nd	nd	nd	nd	7-8 µm in width	Ripka et al 1979
Moorena producens	3L	Curaçao, Netherlands Antilles	Coral rubble and rocks (2-3m depth)	attenuated at the ends, constricted on the cell walls	colourless, thin	dark red to greenish-brown	30–67 (-82) µm in width	nd	Apical cells are rounded, without calyptra	nd	(25) 30–65 (70) x 3-7	Engene et al. 2012; Tronholm & Engene 2019
Moorena bouilloni	PNG5	New Ireland, Papua New Guinea	Coral (Acropora cervicornis type) or calcereous objects (rarely)	trichomes more or less constricted at the septa, the apex is not tapering, hormogonia	sheat colourless, lamellate, 1.6-7.2 µm in width	reddish	16-40 µm in width	nd	Apical cells are rounded, without calyptra	nd	Cells shorter than wide (0.1-0.5l length/width ratio)	Engene et al. 2012; Tronholm & Engene 2019, Hoffman & Demoulin 1991
Taxonomic assignement	Strain	Origin	Habitat	Filament	Vegetative cell	Apical cells	Thylakoides	Reference
Jaaginema sp.	PMC 1073.18	Guadeloupe, France	Mangrove	Pale green tuft-like colonies of filaments, Thin and mucilaginous sheath	Pale green tuft-like colonies of filaments, Vegetative cells 2.9 ± 0.2 x 4.1 ± 0.8 µm	Elongated and hooked apical cells	Parietal	This study
Jaaginema litorale	LEGE 07176	Portugal	Aguda beach, epilithic on wave-exposed rocks in intertidal zones	nd	width : 1.2-2.1 ; length : 2-4	Narrowed-rounded	Parietal	Brito et al 2017
Jaaginema sp.	PsrJGgm14	Greece	Thermal spring	nd	width : 2-2.5 ; length : 4-6	Acute-conival	nd	Bravakos et al 2016
Spirulina subsalsa	PMC 857.14	Mayotte, France	Stromatolithes	Blue-green filament, densely screw-like coiled, coils regulary tightly joined to one another	width : 2-2.5	Rounded	nd	Cellamare et al 2018
Taxonomic assignement	Strain	Origin	Habitat	Filament	Vegetative Cell	Heterocyte	Sheat	Thallus Color	Reference
Scytonema sp.	PMC 1069.18	Guadeloupe, France	Mangrove	Emerald-green isopolar filaments , more or less constricted, constriction level being higher towards the terminal end, solitary false branching	13.2 ±1.0 x 14.3±1.0 µm. Terminal cells larger than long (10.6 ± 0.8 x 8.8 ± 0.8 µm)	barrel-shaped heterocytes (11.5 ± 0.7 x18.6 ± 3.4 µm)	displaying a ~2µm-thick sheath, colourless or yellow	Blackish-green	This study
Tolypothrix bouteilli	VB521301	Santiniketan, Eastern India	Stone monuments					dark green	Chandrababunaidu et al 2015
Scytonema hofmannii	PCC 7110	Bermuda	Crystal Cave, limestone	Isopolar filaments with geminate or solitary false branching	±Cylindrical; slightly widened at ends; Older cells ± isodiametric; W: 4.6–9.5 μm	Solitary or in pairs; cylindrical with rounded ends or ellipsoid W: 4.6–9.5 μm	Thin and narrow, ±slightly lamellated; colourless or yellow up to yellow-brown on wet wood.		Saraf et al 2018
Scytonema tolypothrichoides	VB-61278	Santiniketan, Eastern India	Soil crusts	greenish					Das et al. 2015
Brasilonema sennae	CENA 114	Near Paranapiacaba, Sao Paulo, Brasilia	on wet iron tube	Erect, parallel, regular fascicles, W : 10-20; W(trichome) 6-12.5	Bluish-green or olive green, apical cells not attenauated	6.8-15.4 x 10.2-11.2	Firm, thin, later, lamellated, Greyish-yellow, sometimes colorless	Dirty green, brown or blackish-green	Sant'Anna et al. 2011
Mastigocladopsis repens	PCC 10914	Tarragona, Spain	Soil, Punta de la Mora	Creeping and erect filaments					Gugger & Hoffmann 2004
