# Supplementary material for: Genomes of nine biofilm-forming filamentous strains of Cyanobacteria (genera Jaaginema, Scytonema, and Karukerafilum gen. nov.) isolated from mangrove habitats of Guadeloupe (Lesser Antilles)
Source: FEMS Microbes. 2023 Dec 14;5:xtad024. doi: 10.1093/femsmc/xtad024 (PMC10781437; doi:10.1093/femsmc/xtad024)
Supplement: xtad024_Supplemental_Files [file xtad024_supplemental_files.zip › supp-table2-R1.xlsx]

## Sheet: PMC1050
Strain ID	Genome	Affiliation	ANI
PMC1050	PMC1050		1
PMC1050	PMC1051		0.999819
PMC1050	PMC1076		0.86201
PMC1050	PMC1068		0.86112
PMC1050	GCF_000317575.1	Stanieria cyanosphaera PCC 7437	0.723031
PMC1050	GCF_003864295.1	Aphanothece sacrum FPU1	0.718685
PMC1050	GCF_000317495.1	Crinalium epipsammum PCC 9333	0.717613
PMC1050	GCF_001904635.1	Hydrococcus rivularis NIES-593	0.717466
PMC1050	GCF_002368075.1	Sphaerospermopsis kisseleviana NIES-73	0.716896
PMC1050	GCF_000021825.1	Gloeothece citriformis PCC 7424	0.716512
PMC1050	GCF_019598945.1	Sphaerospermopsis torques-reginae ITEP-024	0.716227
PMC1050	GCF_000021805.1	Rippkaea orientalis PCC 8801	0.715523
PMC1050	GCF_002368115.1	Dolichospermum compactum NIES-806	0.714822
PMC1050	GCF_001904725.1	Phormidium ambiguum IAM M-71	0.714683
PMC1050	GCF_000169335.1	Crocosphaera chwakensis CCY0110	0.714646
PMC1050	GCF_000147335.1	Gloeothece verrucosa PCC 7822	0.714593
PMC1050	PMC1079		0.714445
PMC1050	GCF_005402885.1	Sphaerospermopsis reniformis	0.714398
PMC1050	GCF_000314005.1	Spirulina subsalsa PCC 9445	0.714089
PMC1050	PMC1078		0.713936
PMC1050	PMC1080		0.713931
PMC1050	GCF_001586785.1	Sphaerospermopsis aphanizomenoides BCCUSP55	0.71372
PMC1050	GCF_000235665.1	Crocosphaera watsonii WH 0003	0.713508
PMC1050	GCF_000317615.1	Dactylococcopsis salina PCC 8305	0.713475
PMC1050	GCF_005402965.1	Dolichospermum planctonicum	0.713067
PMC1050	GCF_000817785.2	Hassallia byssoidea VB512170	0.71284
PMC1050	GCF_014698305.1	Anabaena lutea FACHB-196	0.712687
PMC1050	GCF_000017845.1	Crocosphaera subtropica ATCC 51142	0.712612
PMC1050	GCF_014696825.1	Anabaena sphaerica FACHB-251	0.712528
PMC1050	GCF_003574135.1	cyanobacterium endosymbiont of Rhopalodia gibberula	0.71248
PMC1050	GCF_015207785.1	Dolichospermum flos-aquae LEGE 04289	0.712434
PMC1050	GCF_002367995.1	Calothrix brevissima NIES-22	0.712242
PMC1050	GCF_001298445.1	Nostoc piscinale CENA21	0.712204
PMC1050	GCF_002367975.1	Anabaenopsis circularis NIES-21	0.712189
PMC1050	GCF_002368295.1	Tolypothrix tenuis PCC 7101	0.712155
PMC1050	GCF_003054475.1	Nodularia spumigena UHCC 0039	0.712023
PMC1050	GCF_000952155.1	Aliterella atlantica CENA595	0.712001
PMC1050	GCF_000196515.1	'Nostoc azollae' 0708	0.711759
PMC1050	GCF_015207425.1	Lusitaniella coriacea LEGE 07157	0.711706
PMC1050	GCF_002934005.1	Cuspidothrix issatschenkoi CHARLIE-1	0.711678
PMC1050	GCF_014698735.1	Anabaena catenula FACHB-362	0.711628
PMC1050	GCF_014696435.1	Calothrix anomala FACHB-343	0.711616
PMC1050	GCF_002608105.1	Nostoc linckia z6	0.711557
PMC1050	GCF_003443655.1	Nostoc sphaeroides	0.711556
PMC1050	GCF_019056575.1	Richelia sinica FACHB-800	0.71154
PMC1050	GCF_014698335.1	Microcystis viridis FACHB-1342	0.711526
PMC1050	GCF_002368155.1	Nostoc carneum NIES-2107	0.711519
PMC1050	GCF_014696555.1	Calothrix parietina FACHB-288	0.711503
PMC1050	GCF_014698755.1	Aphanizomenon flos-aquae FACHB-1287	0.711324
PMC1050	GCF_001942495.1	Moorena bouillonii PNG	0.711285
PMC1050	GCF_000231365.1	Fischerella thermalis JSC-11	0.711223
PMC1050	GCF_014698375.1	Microcystis flos-aquae FACHB-1344	0.711222
PMC1050	GCF_003113895.1	Nostoc commune NIES-4072	0.711175
PMC1050	GCF_014698475.1	Nostoc spongiaeforme FACHB-130	0.711155
PMC1050	GCF_000317695.1	Anabaena cylindrica PCC 7122	0.711133
PMC1050	GCF_000317125.1	Chroococcidiopsis thermalis PCC 7203	0.711102
PMC1050	GCF_000829235.1	cyanobacterium endosymbiont of Epithemia turgida isolate EtSB Lake Yunoko	0.71109
PMC1050	GCF_000817735.3	Scytonema millei VB511283	0.711018
PMC1050	GCF_015207665.1	Plectonema cf. radiosum LEGE 06105	0.710854
PMC1050	GCF_015207655.1	Gloeocapsopsis crepidinum LEGE 06123	0.710786
PMC1050	GCF_014696875.1	Microcystis wesenbergii FACHB-1317	0.710771
PMC1050	GCF_001904655.1	Chroogloeocystis siderophila 5.2 s.c.1	0.710474
PMC1050	GCF_015245355.1	Anabaenopsis elenkinii CCIBt3563	0.710442
PMC1050	GCF_003007785.1	Aphanothece hegewaldii CCALA 016	0.71043
PMC1050	GCF_015207485.1	Planktothrix mougeotii LEGE 06226	0.71039
PMC1050	GCF_009856605.1	Trichormus variabilis 0441	0.710357
PMC1050	GCF_002813575.1	Nostoc flagelliforme CCNUN1	0.71034
PMC1050	GCF_004323185.1	Westiellopsis prolifica IICB1	0.710277
PMC1050	GCF_016056295.1	Atlanticothrix silvestris CENA357	0.710203
PMC1050	GCF_012912135.1	Brasilonema bromeliae SPC951	0.710062
PMC1050	GCF_014697355.1	Nostoc calcicola FACHB-3891	0.710018
PMC1050	GCF_900185595.1	Calothrix rhizosoleniae SC01	0.71001
PMC1050	GCF_014698835.1	Nostoc paludosum FACHB-159	0.710009
PMC1050	GCF_016056275.1	Dendronalium phyllosphericum CENA369	0.709987
PMC1050	GCF_014697125.1	Anabaena minutissima FACHB-250	0.709948
PMC1050	GCF_014696315.1	Calothrix membranacea FACHB-236	0.709923
PMC1050	GCF_000317205.1	Fischerella muscicola PCC 7414	0.709916
PMC1050	GCF_002368275.1	Fremyella diplosiphon NIES-3275	0.709874
PMC1050	GCF_014697625.1	Anabaena azotica FACHB-119	0.709833
PMC1050	GCF_000317535.1	Cylindrospermum stagnale PCC 7417	0.709832
PMC1050	GCF_001578075.1	Microcystis aeruginosa NIES-88	0.709822
PMC1050	GCF_000317675.1	Cyanobacterium aponinum PCC 10605	0.709619
PMC1050	GCF_003838225.1	Okeania hirsuta	0.709569
PMC1050	GCF_000317285.1	Chlorogloeopsis fritschii PCC 6912	0.709562
PMC1050	GCF_016056305.1	Amazonocrinis nigriterrae CENA67	0.709457
PMC1050	GCF_002964865.1	Gloeocapsopsis dulcis AAB1 = 1H9	0.709391
PMC1050	GCF_007904085.1	Euhalothece natronophila Z-M001	0.70938
PMC1050	GCF_000020025.1	Nostoc punctiforme PCC 73102	0.709155
PMC1050	GCF_014023275.1	Nostoc edaphicum CCNP1411	0.709089
PMC1050	GCF_003003775.1	Merismopedia glauca CCAP 1448/3	0.709032
PMC1050	GCF_014698035.1	Nostoc muscorum FACHB-395	0.708929
PMC1050	GCF_006968745.1	Brasilonema sennae CENA114	0.708792
PMC1050	GCF_000828085.3	Scytonema tolypothrichoides VB-61278	0.708748
PMC1050	GCF_001456025.1	Mastigocoleus testarum BC008	0.708746
PMC1050	GCF_000210375.1	Arthrospira platensis NIES-39	0.708574
PMC1050	GCF_002412335.2	Tychonema bourrellyi FEM_GT703	0.708486
PMC1050	GCF_014698505.1	Nostoc foliaceum FACHB-393	0.708459
PMC1050	GCF_014697105.1	Anabaena subtropica FACHB-260	0.708444
PMC1050	GCF_000478195.2	Lyngbya aestuarii BL J	0.708426
PMC1050	GCF_000828075.3	Tolypothrix campylonemoides VB511288	0.708346
PMC1050	GCF_014696625.1	Nostoc parmelioides FACHB-3921	0.708239
PMC1050	GCF_000760695.4	Tolypothrix bouteillei VB521301	0.708129
PMC1050	GCF_002368095.1	Calothrix parasitica NIES-267	0.70783
PMC1050	GCF_000317105.1	Oscillatoria acuminata PCC 6304	0.707823
PMC1050	GCF_000316515.1	Cyanobium gracile PCC 6307	0.707643
PMC1050	GCF_000972705.2	Limnoraphis robusta CS-951	0.707534
PMC1050	GCF_014489415.1	Cylindrospermopsis curvispora GIHE-G1	0.707519
PMC1050	GCF_002289455.1	Calothrix elsteri CCALA 953	0.707488
PMC1050	GCF_012295525.1	Oxynema aestuarii AP17	0.707289
PMC1050	GCF_000317475.1	Oscillatoria nigro-viridis PCC 7112	0.707164
PMC1050	GCF_000973065.1	Limnospira indica PCC 8005	0.707152
PMC1050	GCF_014698965.1	Iningainema tapete BLCC-T55	0.707131
PMC1050	GCF_001890765.1	Spirulina major PCC 6313	0.707104
PMC1050	GCF_000214075.1	Microcoleus vaginatus FGP-2	0.707046
PMC1050	GCF_017591665.1	Aetokthonos hydrillicola CCALA 1050	0.706712
PMC1050	GCF_013179805.1	Microcoleus asticus IPMA8	0.706366
PMC1050	PMC1070		0.705972
PMC1050	GCF_018139025.1	Cylindrospermopsis raciborskii N8	0.705674
PMC1050	PMC1069		0.705329
PMC1050	GCF_000175855.1	Raphidiopsis brookii D9	0.705323
PMC1050	GCF_000025125.1	Candidatus Atelocyanobacterium thalassa isolate ALOHA	0.704799
PMC1050	GCF_000350105.1	Richelia intracellularis HH01	0.704753
PMC1050	GCF_017313335.1	Phormidium pseudopriestleyi FRX01	0.704715
PMC1050	GCF_001904615.1	Limnothrix rosea IAM M-220	0.703426
PMC1050	GCF_015207985.1	Synechocystis salina LEGE 00031	0.703125
PMC1050	GCF_000317145.1	Chamaesiphon minutus PCC 6605	0.703115
PMC1050	GCF_003003845.1	Chamaesiphon polymorphus CCALA 037	0.702468
PMC1050	GCF_007830875.1	Calothrix desertica PCC 7102	0.702075
PMC1050	GCF_003555505.1	Thermosynechococcus elongatus PKUAC-SCTE542	0.701449
PMC1050	GCF_001637315.1	Phormidium willei BDU 130791	0.700542
PMC1050	GCF_002142475.1	Leptolyngbya boryana IAM M-101	0.700042
PMC1050	GCF_003990665.1	Thermostichus vulcanus NIES-2134	0.699611
PMC1050	GCF_001637395.1	Leptolyngbya valderiana BDU 20041	0.699384
PMC1050	GCF_003003695.1	Phormidesmis priestleyi ULC007	0.699078
PMC1050	GCF_002215035.1	Leptolyngbya ohadii IS1	0.698115
PMC1050	GCF_012863495.1	Pseudanabaena yagii GIHE-NHR1	0.697829
PMC1050	GCF_002754935.1	Synechococcus lividus PCC 6715	0.697693
PMC1050	GCF_000775285.1	Neosynechococcus sphagnicola sy1	0.697441
PMC1050	GCF_010091945.1	Myxacorys almedinensis A	0.696625
PMC1050	GCF_003957805.1	Synechococcus elongatus UTEX 3055	0.696448
PMC1050	GCF_002075285.3	Halomicronema hongdechloris C2206	0.696397
PMC1050	GCF_000018105.1	Acaryochloris marina MBIC11017	0.696394
PMC1050	GCF_015207065.1	Leptolyngbya cf. ectocarpi LEGE 11479	0.696248
PMC1050	GCF_004212215.1	Halomicronema excentricum str. Lakshadweep	0.696174
PMC1050	GCF_000817775.2	Lyngbya confervoides BDU141951	0.696174
PMC1050	GCF_018739885.1	Leptothoe spongobia TAU-MAC 1115	0.695731
PMC1050	GCF_003003795.1	Stenomitos frigidus ULC18	0.695549
PMC1050	GCF_002252705.1	Vulcanococcus limneticus LL	0.695342
PMC1050	GCF_001904775.1	Phormidium tenue NIES-30	0.694934
PMC1050	GCF_000473895.1	Rubidibacter lacunae KORDI 51-2	0.694827
PMC1050	GCF_018739865.1	Leptothoe kymatousa TAU-MAC 1615	0.694528
PMC1050	GCF_015207255.1	Romeria aff. gracilis LEGE 07310	0.6929
PMC1050	GCF_001870225.1	Gloeomargarita lithophora Alchichica-D10	0.692872
PMC1050	GCF_000817745.2	Aphanocapsa montana BDHKU210001	0.691266
PMC1050	GCF_014698445.1	Microcystis elabens FACHB-917	0.689664
PMC1050	GCF_003011885.1	Cyanobium usitatum str. Tous	0.689269
PMC1050	GCF_003011125.1	Synechococcus lacustris	0.689175
PMC1050	GCF_000007925.1	Prochlorococcus marinus subsp. marinus str. CCMP1375	0.687228
PMC1050	GCF_018389385.1	Anthocerotibacter panamensis C109	0.686573
PMC1050	GCF_000011385.1	Gloeobacter violaceus PCC 7421	0.685913
PMC1050	GCF_003003925.1	Aphanothece cf. minutissima CCALA 015	0.683765
PMC1050	GCF_002018015.1	Candidatus Synechococcus spongiarum LMB bulk15N	0.683348
PMC1050	GCF_000484535.1	Gloeobacter kilaueensis JS1	0.682659

## Sheet: PMC1051
Strain ID	Genome	Affiliation	ANI
PMC1051	PMC1051		1
PMC1051	PMC1050		0.999819
PMC1051	PMC1076		0.861993
PMC1051	PMC1068		0.861162
PMC1051	GCF_000317575.1	Stanieria cyanosphaera PCC 7437	0.722037
PMC1051	GCF_001904635.1	Hydrococcus rivularis NIES-593	0.718182
PMC1051	GCF_003864295.1	Aphanothece sacrum FPU1	0.716879
PMC1051	GCF_000021825.1	Gloeothece citriformis PCC 7424	0.71605
PMC1051	GCF_001904725.1	Phormidium ambiguum IAM M-71	0.715007
PMC1051	PMC1079		0.714751
PMC1051	GCF_000317495.1	Crinalium epipsammum PCC 9333	0.714708
PMC1051	PMC1078		0.714192
PMC1051	GCF_000314005.1	Spirulina subsalsa PCC 9445	0.714095
PMC1051	PMC1080		0.713955
PMC1051	GCF_000021805.1	Rippkaea orientalis PCC 8801	0.713927
PMC1051	GCF_002368075.1	Sphaerospermopsis kisseleviana NIES-73	0.713869
PMC1051	GCF_019598945.1	Sphaerospermopsis torques-reginae ITEP-024	0.713612
PMC1051	GCF_005402885.1	Sphaerospermopsis reniformis	0.713486
PMC1051	GCF_000169335.1	Crocosphaera chwakensis CCY0110	0.713074
PMC1051	GCF_000147335.1	Gloeothece verrucosa PCC 7822	0.712997
PMC1051	GCF_001586785.1	Sphaerospermopsis aphanizomenoides BCCUSP55	0.712864
PMC1051	GCF_000235665.1	Crocosphaera watsonii WH 0003	0.712657
PMC1051	GCF_000817785.2	Hassallia byssoidea VB512170	0.712589
PMC1051	GCF_014696435.1	Calothrix anomala FACHB-343	0.711866
PMC1051	GCF_014696825.1	Anabaena sphaerica FACHB-251	0.711844
PMC1051	GCF_005402965.1	Dolichospermum planctonicum	0.711807
PMC1051	GCF_014698735.1	Anabaena catenula FACHB-362	0.711775
PMC1051	GCF_014696555.1	Calothrix parietina FACHB-288	0.71174
PMC1051	GCF_003574135.1	cyanobacterium endosymbiont of Rhopalodia gibberula	0.711717
PMC1051	GCF_014698305.1	Anabaena lutea FACHB-196	0.711692
PMC1051	GCF_015207785.1	Dolichospermum flos-aquae LEGE 04289	0.711679
PMC1051	GCF_002934005.1	Cuspidothrix issatschenkoi CHARLIE-1	0.711666
PMC1051	GCF_002368115.1	Dolichospermum compactum NIES-806	0.711433
PMC1051	GCF_000017845.1	Crocosphaera subtropica ATCC 51142	0.711299
PMC1051	GCF_015207425.1	Lusitaniella coriacea LEGE 07157	0.711191
PMC1051	GCF_001298445.1	Nostoc piscinale CENA21	0.711179
PMC1051	GCF_000196515.1	'Nostoc azollae' 0708	0.711032
PMC1051	GCF_000952155.1	Aliterella atlantica CENA595	0.71099
PMC1051	GCF_003054475.1	Nodularia spumigena UHCC 0039	0.710778
PMC1051	GCF_002608105.1	Nostoc linckia z6	0.710776
PMC1051	GCF_000817735.3	Scytonema millei VB511283	0.710758
PMC1051	GCF_014698475.1	Nostoc spongiaeforme FACHB-130	0.710752
PMC1051	GCF_015207665.1	Plectonema cf. radiosum LEGE 06105	0.710653
PMC1051	GCF_002367975.1	Anabaenopsis circularis NIES-21	0.710604
PMC1051	GCF_000231365.1	Fischerella thermalis JSC-11	0.71046
PMC1051	GCF_003007785.1	Aphanothece hegewaldii CCALA 016	0.710434
PMC1051	GCF_000317615.1	Dactylococcopsis salina PCC 8305	0.710423
PMC1051	GCF_014696315.1	Calothrix membranacea FACHB-236	0.710392
PMC1051	GCF_014698335.1	Microcystis viridis FACHB-1342	0.710359
PMC1051	GCF_002367995.1	Calothrix brevissima NIES-22	0.710337
PMC1051	GCF_014698375.1	Microcystis flos-aquae FACHB-1344	0.71031
PMC1051	GCF_012912135.1	Brasilonema bromeliae SPC951	0.710185
PMC1051	GCF_014698755.1	Aphanizomenon flos-aquae FACHB-1287	0.710178
PMC1051	GCF_016056275.1	Dendronalium phyllosphericum CENA369	0.710169
PMC1051	GCF_003838225.1	Okeania hirsuta	0.710159
PMC1051	GCF_004323185.1	Westiellopsis prolifica IICB1	0.710154
PMC1051	GCF_000317695.1	Anabaena cylindrica PCC 7122	0.710102
PMC1051	GCF_001578075.1	Microcystis aeruginosa NIES-88	0.710097
PMC1051	GCF_001904655.1	Chroogloeocystis siderophila 5.2 s.c.1	0.710007
PMC1051	GCF_014696875.1	Microcystis wesenbergii FACHB-1317	0.709836
PMC1051	GCF_015207655.1	Gloeocapsopsis crepidinum LEGE 06123	0.709799
PMC1051	GCF_000829235.1	cyanobacterium endosymbiont of Epithemia turgida isolate EtSB Lake Yunoko	0.709721
PMC1051	GCF_014697125.1	Anabaena minutissima FACHB-250	0.709675
PMC1051	GCF_000317125.1	Chroococcidiopsis thermalis PCC 7203	0.709649
PMC1051	GCF_000317285.1	Chlorogloeopsis fritschii PCC 6912	0.709614
PMC1051	GCF_014698835.1	Nostoc paludosum FACHB-159	0.709553
PMC1051	GCF_002368155.1	Nostoc carneum NIES-2107	0.709529
PMC1051	GCF_016056295.1	Atlanticothrix silvestris CENA357	0.709463
PMC1051	GCF_003443655.1	Nostoc sphaeroides	0.709433
PMC1051	GCF_001942495.1	Moorena bouillonii PNG	0.709324
PMC1051	GCF_016056305.1	Amazonocrinis nigriterrae CENA67	0.70919
PMC1051	GCF_014697625.1	Anabaena azotica FACHB-119	0.709175
PMC1051	GCF_000828085.3	Scytonema tolypothrichoides VB-61278	0.709168
PMC1051	GCF_014697355.1	Nostoc calcicola FACHB-3891	0.709144
PMC1051	GCF_900185595.1	Calothrix rhizosoleniae SC01	0.709079
PMC1051	GCF_000317205.1	Fischerella muscicola PCC 7414	0.709033
PMC1051	GCF_003113895.1	Nostoc commune NIES-4072	0.708993
PMC1051	GCF_002368295.1	Tolypothrix tenuis PCC 7101	0.708969
PMC1051	GCF_014696625.1	Nostoc parmelioides FACHB-3921	0.708964
PMC1051	GCF_014697105.1	Anabaena subtropica FACHB-260	0.708908
PMC1051	GCF_015207485.1	Planktothrix mougeotii LEGE 06226	0.708904
PMC1051	GCF_002813575.1	Nostoc flagelliforme CCNUN1	0.708816
PMC1051	GCF_002964865.1	Gloeocapsopsis dulcis AAB1 = 1H9	0.708801
PMC1051	GCF_002368275.1	Fremyella diplosiphon NIES-3275	0.708729
PMC1051	GCF_019056575.1	Richelia sinica FACHB-800	0.708687
PMC1051	GCF_003003775.1	Merismopedia glauca CCAP 1448/3	0.708648
PMC1051	GCF_009856605.1	Trichormus variabilis 0441	0.708475
PMC1051	GCF_007904085.1	Euhalothece natronophila Z-M001	0.708474
PMC1051	GCF_015245355.1	Anabaenopsis elenkinii CCIBt3563	0.708466
PMC1051	GCF_000478195.2	Lyngbya aestuarii BL J	0.708192
PMC1051	GCF_006968745.1	Brasilonema sennae CENA114	0.708188
PMC1051	GCF_001456025.1	Mastigocoleus testarum BC008	0.708085
PMC1051	GCF_014698035.1	Nostoc muscorum FACHB-395	0.708008
PMC1051	GCF_014698505.1	Nostoc foliaceum FACHB-393	0.707968
PMC1051	GCF_014023275.1	Nostoc edaphicum CCNP1411	0.70796
PMC1051	GCF_000828075.3	Tolypothrix campylonemoides VB511288	0.707727
PMC1051	GCF_002289455.1	Calothrix elsteri CCALA 953	0.707677
PMC1051	GCF_000972705.2	Limnoraphis robusta CS-951	0.70763
PMC1051	GCF_002412335.2	Tychonema bourrellyi FEM_GT703	0.707456
PMC1051	GCF_000317675.1	Cyanobacterium aponinum PCC 10605	0.707327
PMC1051	GCF_000317535.1	Cylindrospermum stagnale PCC 7417	0.707132
PMC1051	GCF_001890765.1	Spirulina major PCC 6313	0.707088
PMC1051	GCF_000020025.1	Nostoc punctiforme PCC 73102	0.707043
PMC1051	GCF_002368095.1	Calothrix parasitica NIES-267	0.707015
PMC1051	PMC1070		0.706724
PMC1051	PMC1069		0.706669
PMC1051	GCF_013179805.1	Microcoleus asticus IPMA8	0.70663
PMC1051	GCF_017591665.1	Aetokthonos hydrillicola CCALA 1050	0.706521
PMC1051	GCF_014698965.1	Iningainema tapete BLCC-T55	0.70646
PMC1051	GCF_000214075.1	Microcoleus vaginatus FGP-2	0.706235
PMC1051	GCF_000210375.1	Arthrospira platensis NIES-39	0.705985
PMC1051	GCF_000973065.1	Limnospira indica PCC 8005	0.705829
PMC1051	GCF_000317475.1	Oscillatoria nigro-viridis PCC 7112	0.705554
PMC1051	GCF_000760695.4	Tolypothrix bouteillei VB521301	0.705496
PMC1051	GCF_000317105.1	Oscillatoria acuminata PCC 6304	0.705323
PMC1051	GCF_017313335.1	Phormidium pseudopriestleyi FRX01	0.704721
PMC1051	GCF_014489415.1	Cylindrospermopsis curvispora GIHE-G1	0.704326
PMC1051	GCF_012295525.1	Oxynema aestuarii AP17	0.703908
PMC1051	GCF_018139025.1	Cylindrospermopsis raciborskii N8	0.703083
PMC1051	GCF_000175855.1	Raphidiopsis brookii D9	0.702909
PMC1051	GCF_000350105.1	Richelia intracellularis HH01	0.702733
PMC1051	GCF_001904615.1	Limnothrix rosea IAM M-220	0.701953
PMC1051	GCF_007830875.1	Calothrix desertica PCC 7102	0.701484
PMC1051	GCF_003003845.1	Chamaesiphon polymorphus CCALA 037	0.701183
PMC1051	GCF_015207985.1	Synechocystis salina LEGE 00031	0.70117
PMC1051	GCF_001637315.1	Phormidium willei BDU 130791	0.700542
PMC1051	GCF_003555505.1	Thermosynechococcus elongatus PKUAC-SCTE542	0.699743
PMC1051	GCF_000317145.1	Chamaesiphon minutus PCC 6605	0.699486
PMC1051	GCF_000025125.1	Candidatus Atelocyanobacterium thalassa isolate ALOHA	0.699403
PMC1051	GCF_001637395.1	Leptolyngbya valderiana BDU 20041	0.699178
PMC1051	GCF_002142475.1	Leptolyngbya boryana IAM M-101	0.698459
PMC1051	GCF_003003695.1	Phormidesmis priestleyi ULC007	0.697221
PMC1051	GCF_010091945.1	Myxacorys almedinensis A	0.696111
PMC1051	GCF_002754935.1	Synechococcus lividus PCC 6715	0.695732
PMC1051	GCF_003003795.1	Stenomitos frigidus ULC18	0.695699
PMC1051	GCF_000775285.1	Neosynechococcus sphagnicola sy1	0.69566
PMC1051	GCF_003990665.1	Thermostichus vulcanus NIES-2134	0.695146
PMC1051	GCF_000018105.1	Acaryochloris marina MBIC11017	0.694435
PMC1051	GCF_015207065.1	Leptolyngbya cf. ectocarpi LEGE 11479	0.694166
PMC1051	GCF_002215035.1	Leptolyngbya ohadii IS1	0.694163
PMC1051	GCF_012863495.1	Pseudanabaena yagii GIHE-NHR1	0.693942
PMC1051	GCF_000817775.2	Lyngbya confervoides BDU141951	0.693834
PMC1051	GCF_003957805.1	Synechococcus elongatus UTEX 3055	0.693403
PMC1051	GCF_004212215.1	Halomicronema excentricum str. Lakshadweep	0.693272
PMC1051	GCF_000473895.1	Rubidibacter lacunae KORDI 51-2	0.693256
PMC1051	GCF_002075285.3	Halomicronema hongdechloris C2206	0.693115
PMC1051	GCF_018739885.1	Leptothoe spongobia TAU-MAC 1115	0.692808
PMC1051	GCF_018739865.1	Leptothoe kymatousa TAU-MAC 1615	0.691595
PMC1051	GCF_001904775.1	Phormidium tenue NIES-30	0.69147
PMC1051	GCF_000817745.2	Aphanocapsa montana BDHKU210001	0.691039
PMC1051	GCF_015207255.1	Romeria aff. gracilis LEGE 07310	0.690633
PMC1051	GCF_001870225.1	Gloeomargarita lithophora Alchichica-D10	0.690243
PMC1051	GCF_000316515.1	Cyanobium gracile PCC 6307	0.684363
PMC1051	GCF_003003925.1	Aphanothece cf. minutissima CCALA 015	0.683765
PMC1051	GCF_003011125.1	Synechococcus lacustris	0.683704
PMC1051	GCF_002252705.1	Vulcanococcus limneticus LL	0.683514
PMC1051	GCF_002018015.1	Candidatus Synechococcus spongiarum LMB bulk15N	0.682655
PMC1051	GCF_003011885.1	Cyanobium usitatum str. Tous	0.682108
PMC1051	GCF_000007925.1	Prochlorococcus marinus subsp. marinus str. CCMP1375	0.681344
PMC1051	GCF_014698445.1	Microcystis elabens FACHB-917	0.679439
PMC1051	GCF_000011385.1	Gloeobacter violaceus PCC 7421	0.679125
PMC1051	GCF_018389385.1	Anthocerotibacter panamensis C109	0.678407
PMC1051	GCF_000484535.1	Gloeobacter kilaueensis JS1	0.677964

## Sheet: PMC1068
Strain ID	Genome	Affiliation	ANI
PMC1068	PMC1068		1
PMC1068	PMC1076		0.999461
PMC1068	PMC1051		0.861162
PMC1068	PMC1050		0.86112
PMC1068	GCF_000317575.1	Stanieria cyanosphaera PCC 7437	0.721149
PMC1068	GCF_003864295.1	Aphanothece sacrum FPU1	0.717399
PMC1068	GCF_001904635.1	Hydrococcus rivularis NIES-593	0.716597
PMC1068	PMC1079		0.716075
PMC1068	GCF_000314005.1	Spirulina subsalsa PCC 9445	0.715853
PMC1068	GCF_000021825.1	Gloeothece citriformis PCC 7424	0.715755
PMC1068	PMC1078		0.71468
PMC1068	GCF_000021805.1	Rippkaea orientalis PCC 8801	0.714452
PMC1068	PMC1080		0.714448
PMC1068	GCF_005402885.1	Sphaerospermopsis reniformis	0.714262
PMC1068	GCF_019598945.1	Sphaerospermopsis torques-reginae ITEP-024	0.713781
PMC1068	GCF_002368075.1	Sphaerospermopsis kisseleviana NIES-73	0.713668
PMC1068	GCF_000317495.1	Crinalium epipsammum PCC 9333	0.713664
PMC1068	GCF_000169335.1	Crocosphaera chwakensis CCY0110	0.713478
PMC1068	GCF_000817785.2	Hassallia byssoidea VB512170	0.713465
PMC1068	GCF_001904725.1	Phormidium ambiguum IAM M-71	0.713312
PMC1068	GCF_014698475.1	Nostoc spongiaeforme FACHB-130	0.712772
PMC1068	GCF_000147335.1	Gloeothece verrucosa PCC 7822	0.712618
PMC1068	GCF_001298445.1	Nostoc piscinale CENA21	0.712548
PMC1068	GCF_015207785.1	Dolichospermum flos-aquae LEGE 04289	0.712202
PMC1068	GCF_002368115.1	Dolichospermum compactum NIES-806	0.712066
PMC1068	GCF_005402965.1	Dolichospermum planctonicum	0.712038
PMC1068	GCF_002934005.1	Cuspidothrix issatschenkoi CHARLIE-1	0.711944
PMC1068	GCF_004323185.1	Westiellopsis prolifica IICB1	0.711938
PMC1068	GCF_014698375.1	Microcystis flos-aquae FACHB-1344	0.711932
PMC1068	GCF_000235665.1	Crocosphaera watsonii WH 0003	0.711884
PMC1068	GCF_001586785.1	Sphaerospermopsis aphanizomenoides BCCUSP55	0.711872
PMC1068	GCF_014698305.1	Anabaena lutea FACHB-196	0.711766
PMC1068	GCF_000017845.1	Crocosphaera subtropica ATCC 51142	0.711752
PMC1068	GCF_015207425.1	Lusitaniella coriacea LEGE 07157	0.711735
PMC1068	GCF_003007785.1	Aphanothece hegewaldii CCALA 016	0.711517
PMC1068	GCF_000317615.1	Dactylococcopsis salina PCC 8305	0.711492
PMC1068	GCF_001578075.1	Microcystis aeruginosa NIES-88	0.711382
PMC1068	GCF_003838225.1	Okeania hirsuta	0.711299
PMC1068	GCF_014696555.1	Calothrix parietina FACHB-288	0.711028
PMC1068	GCF_014696435.1	Calothrix anomala FACHB-343	0.71102
PMC1068	GCF_014696825.1	Anabaena sphaerica FACHB-251	0.710941
PMC1068	GCF_002367975.1	Anabaenopsis circularis NIES-21	0.710844
PMC1068	GCF_016056275.1	Dendronalium phyllosphericum CENA369	0.710844
PMC1068	GCF_000196515.1	'Nostoc azollae' 0708	0.710772
PMC1068	GCF_003054475.1	Nodularia spumigena UHCC 0039	0.710733
PMC1068	GCF_014698735.1	Anabaena catenula FACHB-362	0.710691
PMC1068	GCF_002608105.1	Nostoc linckia z6	0.710643
PMC1068	GCF_014698835.1	Nostoc paludosum FACHB-159	0.7106
PMC1068	GCF_014697355.1	Nostoc calcicola FACHB-3891	0.710586
PMC1068	GCF_002367995.1	Calothrix brevissima NIES-22	0.710585
PMC1068	GCF_000952155.1	Aliterella atlantica CENA595	0.710578
PMC1068	GCF_002813575.1	Nostoc flagelliforme CCNUN1	0.71053
PMC1068	GCF_003574135.1	cyanobacterium endosymbiont of Rhopalodia gibberula	0.710407
PMC1068	GCF_015207655.1	Gloeocapsopsis crepidinum LEGE 06123	0.710376
PMC1068	GCF_014698335.1	Microcystis viridis FACHB-1342	0.710328
PMC1068	GCF_015207665.1	Plectonema cf. radiosum LEGE 06105	0.710303
PMC1068	GCF_000317285.1	Chlorogloeopsis fritschii PCC 6912	0.710232
PMC1068	GCF_000317695.1	Anabaena cylindrica PCC 7122	0.710029
PMC1068	GCF_014698755.1	Aphanizomenon flos-aquae FACHB-1287	0.70996
PMC1068	GCF_001904655.1	Chroogloeocystis siderophila 5.2 s.c.1	0.709944
PMC1068	GCF_014697125.1	Anabaena minutissima FACHB-250	0.7098
PMC1068	GCF_009856605.1	Trichormus variabilis 0441	0.709774
PMC1068	GCF_016056305.1	Amazonocrinis nigriterrae CENA67	0.709732
PMC1068	GCF_003113895.1	Nostoc commune NIES-4072	0.709705
PMC1068	GCF_015207485.1	Planktothrix mougeotii LEGE 06226	0.709647
PMC1068	GCF_000317205.1	Fischerella muscicola PCC 7414	0.709572
PMC1068	GCF_002368155.1	Nostoc carneum NIES-2107	0.709535
PMC1068	GCF_000231365.1	Fischerella thermalis JSC-11	0.709517
PMC1068	GCF_002368295.1	Tolypothrix tenuis PCC 7101	0.709458
PMC1068	GCF_014696625.1	Nostoc parmelioides FACHB-3921	0.709401
PMC1068	GCF_000478195.2	Lyngbya aestuarii BL J	0.709341
PMC1068	GCF_003443655.1	Nostoc sphaeroides	0.709223
PMC1068	GCF_014697105.1	Anabaena subtropica FACHB-260	0.709199
PMC1068	GCF_016056295.1	Atlanticothrix silvestris CENA357	0.709166
PMC1068	GCF_007904085.1	Euhalothece natronophila Z-M001	0.709155
PMC1068	GCF_019056575.1	Richelia sinica FACHB-800	0.709155
PMC1068	GCF_000829235.1	cyanobacterium endosymbiont of Epithemia turgida isolate EtSB Lake Yunoko	0.709151
PMC1068	GCF_014696875.1	Microcystis wesenbergii FACHB-1317	0.709107
PMC1068	GCF_000317125.1	Chroococcidiopsis thermalis PCC 7203	0.709022
PMC1068	GCF_014697625.1	Anabaena azotica FACHB-119	0.708998
PMC1068	GCF_014696315.1	Calothrix membranacea FACHB-236	0.708951
PMC1068	GCF_900185595.1	Calothrix rhizosoleniae SC01	0.708909
PMC1068	GCF_014023275.1	Nostoc edaphicum CCNP1411	0.7089
PMC1068	GCF_002368275.1	Fremyella diplosiphon NIES-3275	0.708891
PMC1068	GCF_000020025.1	Nostoc punctiforme PCC 73102	0.708768
PMC1068	GCF_000828075.3	Tolypothrix campylonemoides VB511288	0.708766
PMC1068	GCF_012912135.1	Brasilonema bromeliae SPC951	0.708745
PMC1068	GCF_014698035.1	Nostoc muscorum FACHB-395	0.708742
PMC1068	GCF_003003775.1	Merismopedia glauca CCAP 1448/3	0.708708
PMC1068	GCF_000817735.3	Scytonema millei VB511283	0.708626
PMC1068	GCF_014698505.1	Nostoc foliaceum FACHB-393	0.708612
PMC1068	GCF_015245355.1	Anabaenopsis elenkinii CCIBt3563	0.708591
PMC1068	GCF_006968745.1	Brasilonema sennae CENA114	0.708515
PMC1068	GCF_002964865.1	Gloeocapsopsis dulcis AAB1 = 1H9	0.70848
PMC1068	GCF_000317675.1	Cyanobacterium aponinum PCC 10605	0.708398
PMC1068	GCF_001456025.1	Mastigocoleus testarum BC008	0.70837
PMC1068	GCF_001942495.1	Moorena bouillonii PNG	0.708321
PMC1068	GCF_002289455.1	Calothrix elsteri CCALA 953	0.708144
PMC1068	GCF_001890765.1	Spirulina major PCC 6313	0.708143
PMC1068	GCF_000828085.3	Scytonema tolypothrichoides VB-61278	0.708118
PMC1068	GCF_000972705.2	Limnoraphis robusta CS-951	0.708009
PMC1068	GCF_002412335.2	Tychonema bourrellyi FEM_GT703	0.707807
PMC1068	GCF_014698965.1	Iningainema tapete BLCC-T55	0.707586
PMC1068	GCF_017591665.1	Aetokthonos hydrillicola CCALA 1050	0.707538
PMC1068	GCF_000210375.1	Arthrospira platensis NIES-39	0.707493
PMC1068	GCF_000317535.1	Cylindrospermum stagnale PCC 7417	0.707375
PMC1068	GCF_000973065.1	Limnospira indica PCC 8005	0.707336
PMC1068	PMC1069		0.706437
PMC1068	PMC1070		0.706106
PMC1068	GCF_000317105.1	Oscillatoria acuminata PCC 6304	0.705916
PMC1068	GCF_013179805.1	Microcoleus asticus IPMA8	0.705596
PMC1068	GCF_002368095.1	Calothrix parasitica NIES-267	0.705576
PMC1068	GCF_017313335.1	Phormidium pseudopriestleyi FRX01	0.705231
PMC1068	GCF_000760695.4	Tolypothrix bouteillei VB521301	0.7051
PMC1068	GCF_000214075.1	Microcoleus vaginatus FGP-2	0.704916
PMC1068	GCF_000317475.1	Oscillatoria nigro-viridis PCC 7112	0.704875
PMC1068	GCF_012295525.1	Oxynema aestuarii AP17	0.704852
PMC1068	GCF_014489415.1	Cylindrospermopsis curvispora GIHE-G1	0.704003
PMC1068	GCF_000175855.1	Raphidiopsis brookii D9	0.703878
PMC1068	GCF_000350105.1	Richelia intracellularis HH01	0.703045
PMC1068	GCF_018139025.1	Cylindrospermopsis raciborskii N8	0.702619
PMC1068	GCF_007830875.1	Calothrix desertica PCC 7102	0.702337
PMC1068	GCF_015207985.1	Synechocystis salina LEGE 00031	0.702082
PMC1068	GCF_001904615.1	Limnothrix rosea IAM M-220	0.701932
PMC1068	GCF_003003845.1	Chamaesiphon polymorphus CCALA 037	0.701483
PMC1068	GCF_001637315.1	Phormidium willei BDU 130791	0.701363
PMC1068	GCF_000317145.1	Chamaesiphon minutus PCC 6605	0.701117
PMC1068	GCF_001637395.1	Leptolyngbya valderiana BDU 20041	0.700358
PMC1068	GCF_000025125.1	Candidatus Atelocyanobacterium thalassa isolate ALOHA	0.699708
PMC1068	GCF_002142475.1	Leptolyngbya boryana IAM M-101	0.698667
PMC1068	GCF_010091945.1	Myxacorys almedinensis A	0.69756
PMC1068	GCF_000775285.1	Neosynechococcus sphagnicola sy1	0.697441
PMC1068	GCF_003555505.1	Thermosynechococcus elongatus PKUAC-SCTE542	0.697323
PMC1068	GCF_003003695.1	Phormidesmis priestleyi ULC007	0.697244
PMC1068	GCF_003003795.1	Stenomitos frigidus ULC18	0.697041
PMC1068	GCF_000018105.1	Acaryochloris marina MBIC11017	0.696609
PMC1068	GCF_003990665.1	Thermostichus vulcanus NIES-2134	0.696468
PMC1068	GCF_012863495.1	Pseudanabaena yagii GIHE-NHR1	0.695963
PMC1068	GCF_000817775.2	Lyngbya confervoides BDU141951	0.695646
PMC1068	GCF_004212215.1	Halomicronema excentricum str. Lakshadweep	0.695541
PMC1068	GCF_002754935.1	Synechococcus lividus PCC 6715	0.695315
PMC1068	GCF_015207065.1	Leptolyngbya cf. ectocarpi LEGE 11479	0.695274
PMC1068	GCF_003957805.1	Synechococcus elongatus UTEX 3055	0.694427
PMC1068	GCF_002215035.1	Leptolyngbya ohadii IS1	0.693863
PMC1068	GCF_018739885.1	Leptothoe spongobia TAU-MAC 1115	0.693345
PMC1068	GCF_000473895.1	Rubidibacter lacunae KORDI 51-2	0.693003
PMC1068	GCF_018739865.1	Leptothoe kymatousa TAU-MAC 1615	0.692352
PMC1068	GCF_000817745.2	Aphanocapsa montana BDHKU210001	0.691597
PMC1068	GCF_002075285.3	Halomicronema hongdechloris C2206	0.691582
PMC1068	GCF_015207255.1	Romeria aff. gracilis LEGE 07310	0.690228
PMC1068	GCF_001904775.1	Phormidium tenue NIES-30	0.689717
PMC1068	GCF_001870225.1	Gloeomargarita lithophora Alchichica-D10	0.688623
PMC1068	GCF_002018015.1	Candidatus Synechococcus spongiarum LMB bulk15N	0.684831
PMC1068	GCF_003011885.1	Cyanobium usitatum str. Tous	0.68416
PMC1068	GCF_002252705.1	Vulcanococcus limneticus LL	0.683555
PMC1068	GCF_003011125.1	Synechococcus lacustris	0.683429
PMC1068	GCF_000007925.1	Prochlorococcus marinus subsp. marinus str. CCMP1375	0.681847
PMC1068	GCF_000316515.1	Cyanobium gracile PCC 6307	0.679272
PMC1068	GCF_003003925.1	Aphanothece cf. minutissima CCALA 015	0.679019
PMC1068	GCF_018389385.1	Anthocerotibacter panamensis C109	0.678617
PMC1068	GCF_014698445.1	Microcystis elabens FACHB-917	0.677274
PMC1068	GCF_000011385.1	Gloeobacter violaceus PCC 7421	0.675609
PMC1068	GCF_000484535.1	Gloeobacter kilaueensis JS1	0.67554

## Sheet: PMC1069
Strain ID	Genome	Affiliation	ANI
PMC1069	PMC1069		1
PMC1069	PMC1070		0.999605
PMC1069	GCF_000828075.3	Tolypothrix campylonemoides VB511288	0.774068
PMC1069	GCF_012912135.1	Brasilonema bromeliae SPC951	0.773093
PMC1069	GCF_000828085.3	Scytonema tolypothrichoides VB-61278	0.771424
PMC1069	GCF_006968745.1	Brasilonema sennae CENA114	0.765531
PMC1069	GCF_000760695.4	Tolypothrix bouteillei VB521301	0.764868
PMC1069	GCF_014698965.1	Iningainema tapete BLCC-T55	0.751302
PMC1069	GCF_003443655.1	Nostoc sphaeroides	0.750608
PMC1069	GCF_000317285.1	Chlorogloeopsis fritschii PCC 6912	0.74982
PMC1069	GCF_000317205.1	Fischerella muscicola PCC 7414	0.749557
PMC1069	GCF_000231365.1	Fischerella thermalis JSC-11	0.74943
PMC1069	GCF_003113895.1	Nostoc commune NIES-4072	0.749402
PMC1069	GCF_017591665.1	Aetokthonos hydrillicola CCALA 1050	0.748468
PMC1069	GCF_000817785.2	Hassallia byssoidea VB512170	0.748313
PMC1069	GCF_002813575.1	Nostoc flagelliforme CCNUN1	0.748304
PMC1069	GCF_014698505.1	Nostoc foliaceum FACHB-393	0.748237
PMC1069	GCF_014697355.1	Nostoc calcicola FACHB-3891	0.748087
PMC1069	GCF_014023275.1	Nostoc edaphicum CCNP1411	0.748016
PMC1069	GCF_016056275.1	Dendronalium phyllosphericum CENA369	0.7474
PMC1069	GCF_016056305.1	Amazonocrinis nigriterrae CENA67	0.747198
PMC1069	GCF_014698035.1	Nostoc muscorum FACHB-395	0.747117
PMC1069	GCF_014698835.1	Nostoc paludosum FACHB-159	0.747069
PMC1069	GCF_004323185.1	Westiellopsis prolifica IICB1	0.74693
PMC1069	GCF_016056295.1	Atlanticothrix silvestris CENA357	0.74647
PMC1069	GCF_002608105.1	Nostoc linckia z6	0.745942
PMC1069	GCF_000020025.1	Nostoc punctiforme PCC 73102	0.745158
PMC1069	GCF_000317535.1	Cylindrospermum stagnale PCC 7417	0.743862
PMC1069	GCF_002368275.1	Fremyella diplosiphon NIES-3275	0.743332
PMC1069	GCF_002368295.1	Tolypothrix tenuis PCC 7101	0.743056
PMC1069	GCF_014696315.1	Calothrix membranacea FACHB-236	0.74238
PMC1069	GCF_003054475.1	Nodularia spumigena UHCC 0039	0.742252
PMC1069	GCF_002368155.1	Nostoc carneum NIES-2107	0.74224
PMC1069	GCF_014697105.1	Anabaena subtropica FACHB-260	0.74183
PMC1069	GCF_014698305.1	Anabaena lutea FACHB-196	0.741719
PMC1069	GCF_014696435.1	Calothrix anomala FACHB-343	0.741215
PMC1069	GCF_014696555.1	Calothrix parietina FACHB-288	0.741172
PMC1069	GCF_014698735.1	Anabaena catenula FACHB-362	0.740378
PMC1069	GCF_015245355.1	Anabaenopsis elenkinii CCIBt3563	0.740046
PMC1069	GCF_001586785.1	Sphaerospermopsis aphanizomenoides BCCUSP55	0.739704
PMC1069	GCF_002367995.1	Calothrix brevissima NIES-22	0.739623
PMC1069	GCF_001298445.1	Nostoc piscinale CENA21	0.73944
PMC1069	GCF_014696625.1	Nostoc parmelioides FACHB-3921	0.739296
PMC1069	GCF_002367975.1	Anabaenopsis circularis NIES-21	0.739049
PMC1069	GCF_014696825.1	Anabaena sphaerica FACHB-251	0.739009
PMC1069	GCF_014698475.1	Nostoc spongiaeforme FACHB-130	0.738844
PMC1069	GCF_014697625.1	Anabaena azotica FACHB-119	0.738814
PMC1069	GCF_009856605.1	Trichormus variabilis 0441	0.738748
PMC1069	GCF_014697125.1	Anabaena minutissima FACHB-250	0.738621
PMC1069	GCF_000317695.1	Anabaena cylindrica PCC 7122	0.737877
PMC1069	GCF_000196515.1	'Nostoc azollae' 0708	0.735916
PMC1069	GCF_005402885.1	Sphaerospermopsis reniformis	0.735541
PMC1069	GCF_002368075.1	Sphaerospermopsis kisseleviana NIES-73	0.735107
PMC1069	GCF_019598945.1	Sphaerospermopsis torques-reginae ITEP-024	0.734477
PMC1069	GCF_019056575.1	Richelia sinica FACHB-800	0.733514
PMC1069	GCF_002934005.1	Cuspidothrix issatschenkoi CHARLIE-1	0.732708
PMC1069	GCF_900185595.1	Calothrix rhizosoleniae SC01	0.732241
PMC1069	GCF_015207785.1	Dolichospermum flos-aquae LEGE 04289	0.732056
PMC1069	GCF_002368115.1	Dolichospermum compactum NIES-806	0.731983
PMC1069	GCF_005402965.1	Dolichospermum planctonicum	0.731958
PMC1069	GCF_014698755.1	Aphanizomenon flos-aquae FACHB-1287	0.731857
PMC1069	GCF_015207665.1	Plectonema cf. radiosum LEGE 06105	0.731049
PMC1069	GCF_002289455.1	Calothrix elsteri CCALA 953	0.72679
PMC1069	GCF_001456025.1	Mastigocoleus testarum BC008	0.724633
PMC1069	GCF_002964865.1	Gloeocapsopsis dulcis AAB1 = 1H9	0.721966
PMC1069	GCF_002368095.1	Calothrix parasitica NIES-267	0.72165
PMC1069	GCF_000175855.1	Raphidiopsis brookii D9	0.720312
PMC1069	GCF_015207655.1	Gloeocapsopsis crepidinum LEGE 06123	0.720291
PMC1069	GCF_000817735.3	Scytonema millei VB511283	0.719418
PMC1069	GCF_000350105.1	Richelia intracellularis HH01	0.719406
PMC1069	GCF_014489415.1	Cylindrospermopsis curvispora GIHE-G1	0.719118
PMC1069	GCF_001904655.1	Chroogloeocystis siderophila 5.2 s.c.1	0.719007
PMC1069	GCF_007830875.1	Calothrix desertica PCC 7102	0.718864
PMC1069	GCF_018139025.1	Cylindrospermopsis raciborskii N8	0.718799
PMC1069	GCF_000317125.1	Chroococcidiopsis thermalis PCC 7203	0.717623
PMC1069	GCF_000317495.1	Crinalium epipsammum PCC 9333	0.717071
PMC1069	GCF_000952155.1	Aliterella atlantica CENA595	0.716951
PMC1069	GCF_001904725.1	Phormidium ambiguum IAM M-71	0.712832
PMC1069	GCF_003003775.1	Merismopedia glauca CCAP 1448/3	0.711146
PMC1069	GCF_003838225.1	Okeania hirsuta	0.709762
PMC1069	GCF_001904635.1	Hydrococcus rivularis NIES-593	0.708779
PMC1069	GCF_002412335.2	Tychonema bourrellyi FEM_GT703	0.708768
PMC1069	GCF_015207485.1	Planktothrix mougeotii LEGE 06226	0.70876
PMC1069	GCF_001942495.1	Moorena bouillonii PNG	0.708728
PMC1069	GCF_000317575.1	Stanieria cyanosphaera PCC 7437	0.707922
PMC1069	GCF_000317475.1	Oscillatoria nigro-viridis PCC 7112	0.707905
PMC1069	GCF_013179805.1	Microcoleus asticus IPMA8	0.707522
PMC1069	GCF_000314005.1	Spirulina subsalsa PCC 9445	0.707364
PMC1069	PMC1076		0.706866
PMC1069	PMC1051		0.706669
PMC1069	GCF_000214075.1	Microcoleus vaginatus FGP-2	0.706535
PMC1069	PMC1068		0.706437
PMC1069	GCF_003864295.1	Aphanothece sacrum FPU1	0.706403
PMC1069	GCF_003555505.1	Thermosynechococcus elongatus PKUAC-SCTE542	0.70596
PMC1069	PMC1050		0.705329
PMC1069	GCF_000478195.2	Lyngbya aestuarii BL J	0.705287
PMC1069	GCF_000210375.1	Arthrospira platensis NIES-39	0.705041
PMC1069	GCF_017313335.1	Phormidium pseudopriestleyi FRX01	0.704958
PMC1069	GCF_000973065.1	Limnospira indica PCC 8005	0.704814
PMC1069	PMC1079		0.704588
PMC1069	GCF_000972705.2	Limnoraphis robusta CS-951	0.704422
PMC1069	GCF_000317105.1	Oscillatoria acuminata PCC 6304	0.704193
PMC1069	GCF_003990665.1	Thermostichus vulcanus NIES-2134	0.704138
PMC1069	GCF_000021825.1	Gloeothece citriformis PCC 7424	0.70344
PMC1069	GCF_001890765.1	Spirulina major PCC 6313	0.703422
PMC1069	GCF_000147335.1	Gloeothece verrucosa PCC 7822	0.703233
PMC1069	PMC1078		0.703001
PMC1069	GCF_015207425.1	Lusitaniella coriacea LEGE 07157	0.702971
PMC1069	GCF_002754935.1	Synechococcus lividus PCC 6715	0.702517
PMC1069	GCF_014696875.1	Microcystis wesenbergii FACHB-1317	0.702219
PMC1069	GCF_000021805.1	Rippkaea orientalis PCC 8801	0.702217
PMC1069	PMC1080		0.702216
PMC1069	GCF_003007785.1	Aphanothece hegewaldii CCALA 016	0.702184
PMC1069	GCF_012295525.1	Oxynema aestuarii AP17	0.702106
PMC1069	GCF_000775285.1	Neosynechococcus sphagnicola sy1	0.702026
PMC1069	GCF_014698335.1	Microcystis viridis FACHB-1342	0.701925
PMC1069	GCF_001578075.1	Microcystis aeruginosa NIES-88	0.701908
PMC1069	GCF_000169335.1	Crocosphaera chwakensis CCY0110	0.701719
PMC1069	GCF_003003795.1	Stenomitos frigidus ULC18	0.701651
PMC1069	GCF_007904085.1	Euhalothece natronophila Z-M001	0.701228
PMC1069	GCF_000317615.1	Dactylococcopsis salina PCC 8305	0.701181
PMC1069	GCF_000017845.1	Crocosphaera subtropica ATCC 51142	0.701089
PMC1069	GCF_015207985.1	Synechocystis salina LEGE 00031	0.700845
PMC1069	GCF_000235665.1	Crocosphaera watsonii WH 0003	0.70064
PMC1069	GCF_014698375.1	Microcystis flos-aquae FACHB-1344	0.700625
PMC1069	GCF_001637315.1	Phormidium willei BDU 130791	0.700577
PMC1069	GCF_003574135.1	cyanobacterium endosymbiont of Rhopalodia gibberula	0.70053
PMC1069	GCF_000317675.1	Cyanobacterium aponinum PCC 10605	0.700507
PMC1069	GCF_003003845.1	Chamaesiphon polymorphus CCALA 037	0.700506
PMC1069	GCF_003003695.1	Phormidesmis priestleyi ULC007	0.700178
PMC1069	GCF_018739885.1	Leptothoe spongobia TAU-MAC 1115	0.700012
PMC1069	GCF_000317145.1	Chamaesiphon minutus PCC 6605	0.699835
PMC1069	GCF_010091945.1	Myxacorys almedinensis A	0.699355
PMC1069	GCF_001637395.1	Leptolyngbya valderiana BDU 20041	0.699233
PMC1069	GCF_002142475.1	Leptolyngbya boryana IAM M-101	0.699225
PMC1069	GCF_000829235.1	cyanobacterium endosymbiont of Epithemia turgida isolate EtSB Lake Yunoko	0.698909
PMC1069	GCF_003957805.1	Synechococcus elongatus UTEX 3055	0.698056
PMC1069	GCF_002215035.1	Leptolyngbya ohadii IS1	0.697983
PMC1069	GCF_000817775.2	Lyngbya confervoides BDU141951	0.697971
PMC1069	GCF_004212215.1	Halomicronema excentricum str. Lakshadweep	0.697717
PMC1069	GCF_001904615.1	Limnothrix rosea IAM M-220	0.697604
PMC1069	GCF_002075285.3	Halomicronema hongdechloris C2206	0.697299
PMC1069	GCF_015207065.1	Leptolyngbya cf. ectocarpi LEGE 11479	0.697231
PMC1069	GCF_018739865.1	Leptothoe kymatousa TAU-MAC 1615	0.696959
PMC1069	GCF_000018105.1	Acaryochloris marina MBIC11017	0.696534
PMC1069	GCF_001870225.1	Gloeomargarita lithophora Alchichica-D10	0.696254
PMC1069	GCF_012863495.1	Pseudanabaena yagii GIHE-NHR1	0.696163
PMC1069	GCF_001904775.1	Phormidium tenue NIES-30	0.695044
PMC1069	GCF_000817745.2	Aphanocapsa montana BDHKU210001	0.693818
PMC1069	GCF_000025125.1	Candidatus Atelocyanobacterium thalassa isolate ALOHA	0.69255
PMC1069	GCF_015207255.1	Romeria aff. gracilis LEGE 07310	0.692103
PMC1069	GCF_000473895.1	Rubidibacter lacunae KORDI 51-2	0.690604
PMC1069	GCF_002252705.1	Vulcanococcus limneticus LL	0.690043
PMC1069	GCF_000316515.1	Cyanobium gracile PCC 6307	0.689142
PMC1069	GCF_003003925.1	Aphanothece cf. minutissima CCALA 015	0.688212
PMC1069	GCF_002018015.1	Candidatus Synechococcus spongiarum LMB bulk15N	0.687368
PMC1069	GCF_014698445.1	Microcystis elabens FACHB-917	0.685839
PMC1069	GCF_003011125.1	Synechococcus lacustris	0.685751
PMC1069	GCF_003011885.1	Cyanobium usitatum str. Tous	0.684621
PMC1069	GCF_000007925.1	Prochlorococcus marinus subsp. marinus str. CCMP1375	0.684454
PMC1069	GCF_018389385.1	Anthocerotibacter panamensis C109	0.682739
PMC1069	GCF_000011385.1	Gloeobacter violaceus PCC 7421	0.681877
PMC1069	GCF_000484535.1	Gloeobacter kilaueensis JS1	0.681084

## Sheet: PMC1070
Strain ID	Genome	Affiliation	ANI
PMC1070	PMC1070		1
PMC1070	PMC1069		0.999605
PMC1070	GCF_000828075.3	Tolypothrix campylonemoides VB511288	0.772796
PMC1070	GCF_012912135.1	Brasilonema bromeliae SPC951	0.771936
PMC1070	GCF_000828085.3	Scytonema tolypothrichoides VB-61278	0.770358
PMC1070	GCF_006968745.1	Brasilonema sennae CENA114	0.764635
PMC1070	GCF_000760695.4	Tolypothrix bouteillei VB521301	0.764015
PMC1070	GCF_003443655.1	Nostoc sphaeroides	0.74992
PMC1070	GCF_014698965.1	Iningainema tapete BLCC-T55	0.749295
PMC1070	GCF_003113895.1	Nostoc commune NIES-4072	0.748819
PMC1070	GCF_000317285.1	Chlorogloeopsis fritschii PCC 6912	0.748709
PMC1070	GCF_000317205.1	Fischerella muscicola PCC 7414	0.748521
PMC1070	GCF_000231365.1	Fischerella thermalis JSC-11	0.748327
PMC1070	GCF_014023275.1	Nostoc edaphicum CCNP1411	0.747735
PMC1070	GCF_002813575.1	Nostoc flagelliforme CCNUN1	0.747647
PMC1070	GCF_014697355.1	Nostoc calcicola FACHB-3891	0.747588
PMC1070	GCF_017591665.1	Aetokthonos hydrillicola CCALA 1050	0.747471
PMC1070	GCF_014698505.1	Nostoc foliaceum FACHB-393	0.747462
PMC1070	GCF_000817785.2	Hassallia byssoidea VB512170	0.747369
PMC1070	GCF_014698035.1	Nostoc muscorum FACHB-395	0.746748
PMC1070	GCF_016056275.1	Dendronalium phyllosphericum CENA369	0.74661
PMC1070	GCF_016056305.1	Amazonocrinis nigriterrae CENA67	0.74603
PMC1070	GCF_004323185.1	Westiellopsis prolifica IICB1	0.745637
PMC1070	GCF_016056295.1	Atlanticothrix silvestris CENA357	0.745542
PMC1070	GCF_014698835.1	Nostoc paludosum FACHB-159	0.745518
PMC1070	GCF_002608105.1	Nostoc linckia z6	0.745124
PMC1070	GCF_000020025.1	Nostoc punctiforme PCC 73102	0.744808
PMC1070	GCF_000317535.1	Cylindrospermum stagnale PCC 7417	0.742918
PMC1070	GCF_002368275.1	Fremyella diplosiphon NIES-3275	0.742857
PMC1070	GCF_014696315.1	Calothrix membranacea FACHB-236	0.742473
PMC1070	GCF_002368295.1	Tolypothrix tenuis PCC 7101	0.74244
PMC1070	GCF_003054475.1	Nodularia spumigena UHCC 0039	0.74194
PMC1070	GCF_002368155.1	Nostoc carneum NIES-2107	0.741595
PMC1070	GCF_014696555.1	Calothrix parietina FACHB-288	0.741469
PMC1070	GCF_014696435.1	Calothrix anomala FACHB-343	0.741434
PMC1070	GCF_014697105.1	Anabaena subtropica FACHB-260	0.740913
PMC1070	GCF_014698305.1	Anabaena lutea FACHB-196	0.740816
PMC1070	GCF_002367995.1	Calothrix brevissima NIES-22	0.739799
PMC1070	GCF_014698735.1	Anabaena catenula FACHB-362	0.739604
PMC1070	GCF_015245355.1	Anabaenopsis elenkinii CCIBt3563	0.739339
PMC1070	GCF_001586785.1	Sphaerospermopsis aphanizomenoides BCCUSP55	0.738904
PMC1070	GCF_002367975.1	Anabaenopsis circularis NIES-21	0.738604
PMC1070	GCF_014698475.1	Nostoc spongiaeforme FACHB-130	0.738249
PMC1070	GCF_001298445.1	Nostoc piscinale CENA21	0.738199
PMC1070	GCF_014696825.1	Anabaena sphaerica FACHB-251	0.738134
PMC1070	GCF_014696625.1	Nostoc parmelioides FACHB-3921	0.738059
PMC1070	GCF_014697125.1	Anabaena minutissima FACHB-250	0.737814
PMC1070	GCF_014697625.1	Anabaena azotica FACHB-119	0.737738
PMC1070	GCF_009856605.1	Trichormus variabilis 0441	0.737728
PMC1070	GCF_000317695.1	Anabaena cylindrica PCC 7122	0.736917
PMC1070	GCF_005402885.1	Sphaerospermopsis reniformis	0.735078
PMC1070	GCF_000196515.1	'Nostoc azollae' 0708	0.734441
PMC1070	GCF_002368075.1	Sphaerospermopsis kisseleviana NIES-73	0.734189
PMC1070	GCF_019598945.1	Sphaerospermopsis torques-reginae ITEP-024	0.733556
PMC1070	GCF_019056575.1	Richelia sinica FACHB-800	0.732834
PMC1070	GCF_002934005.1	Cuspidothrix issatschenkoi CHARLIE-1	0.732484
PMC1070	GCF_900185595.1	Calothrix rhizosoleniae SC01	0.731865
PMC1070	GCF_005402965.1	Dolichospermum planctonicum	0.731648
PMC1070	GCF_015207785.1	Dolichospermum flos-aquae LEGE 04289	0.73145
PMC1070	GCF_002368115.1	Dolichospermum compactum NIES-806	0.730801
PMC1070	GCF_014698755.1	Aphanizomenon flos-aquae FACHB-1287	0.730729
PMC1070	GCF_015207665.1	Plectonema cf. radiosum LEGE 06105	0.729261
PMC1070	GCF_002289455.1	Calothrix elsteri CCALA 953	0.726319
PMC1070	GCF_001456025.1	Mastigocoleus testarum BC008	0.724415
PMC1070	GCF_002964865.1	Gloeocapsopsis dulcis AAB1 = 1H9	0.721736
PMC1070	GCF_002368095.1	Calothrix parasitica NIES-267	0.721017
PMC1070	GCF_000175855.1	Raphidiopsis brookii D9	0.719974
PMC1070	GCF_015207655.1	Gloeocapsopsis crepidinum LEGE 06123	0.719087
PMC1070	GCF_000817735.3	Scytonema millei VB511283	0.718933
PMC1070	GCF_001904655.1	Chroogloeocystis siderophila 5.2 s.c.1	0.718283
PMC1070	GCF_018139025.1	Cylindrospermopsis raciborskii N8	0.717941
PMC1070	GCF_014489415.1	Cylindrospermopsis curvispora GIHE-G1	0.717694
PMC1070	GCF_007830875.1	Calothrix desertica PCC 7102	0.717619
PMC1070	GCF_000350105.1	Richelia intracellularis HH01	0.717568
PMC1070	GCF_000317125.1	Chroococcidiopsis thermalis PCC 7203	0.717305
PMC1070	GCF_000952155.1	Aliterella atlantica CENA595	0.716564
PMC1070	GCF_000317495.1	Crinalium epipsammum PCC 9333	0.716527
PMC1070	GCF_001904725.1	Phormidium ambiguum IAM M-71	0.712108
PMC1070	GCF_003003775.1	Merismopedia glauca CCAP 1448/3	0.710405
PMC1070	GCF_002412335.2	Tychonema bourrellyi FEM_GT703	0.709471
PMC1070	GCF_003838225.1	Okeania hirsuta	0.70918
PMC1070	GCF_015207485.1	Planktothrix mougeotii LEGE 06226	0.708813
PMC1070	GCF_001904635.1	Hydrococcus rivularis NIES-593	0.708638
PMC1070	GCF_001942495.1	Moorena bouillonii PNG	0.708111
PMC1070	GCF_000317575.1	Stanieria cyanosphaera PCC 7437	0.707279
PMC1070	GCF_000317475.1	Oscillatoria nigro-viridis PCC 7112	0.707227
PMC1070	GCF_000314005.1	Spirulina subsalsa PCC 9445	0.706932
PMC1070	GCF_013179805.1	Microcoleus asticus IPMA8	0.706791
PMC1070	PMC1051		0.706724
PMC1070	GCF_003864295.1	Aphanothece sacrum FPU1	0.70645
PMC1070	PMC1076		0.706275
PMC1070	PMC1068		0.706106
PMC1070	PMC1050		0.705972
PMC1070	GCF_003555505.1	Thermosynechococcus elongatus PKUAC-SCTE542	0.705709
PMC1070	GCF_003990665.1	Thermostichus vulcanus NIES-2134	0.705671
PMC1070	GCF_000214075.1	Microcoleus vaginatus FGP-2	0.70554
PMC1070	GCF_000478195.2	Lyngbya aestuarii BL J	0.705227
PMC1070	GCF_000973065.1	Limnospira indica PCC 8005	0.705107
PMC1070	GCF_000210375.1	Arthrospira platensis NIES-39	0.704654
PMC1070	PMC1079		0.704586
PMC1070	GCF_017313335.1	Phormidium pseudopriestleyi FRX01	0.703895
PMC1070	GCF_000972705.2	Limnoraphis robusta CS-951	0.703882
PMC1070	GCF_002754935.1	Synechococcus lividus PCC 6715	0.703692
PMC1070	GCF_000317105.1	Oscillatoria acuminata PCC 6304	0.703166
PMC1070	GCF_000147335.1	Gloeothece verrucosa PCC 7822	0.702789
PMC1070	GCF_001890765.1	Spirulina major PCC 6313	0.702786
PMC1070	PMC1078		0.702772
PMC1070	GCF_001578075.1	Microcystis aeruginosa NIES-88	0.702631
PMC1070	GCF_003007785.1	Aphanothece hegewaldii CCALA 016	0.702467
PMC1070	GCF_000021825.1	Gloeothece citriformis PCC 7424	0.702286
PMC1070	GCF_018739885.1	Leptothoe spongobia TAU-MAC 1115	0.702225
PMC1070	GCF_015207425.1	Lusitaniella coriacea LEGE 07157	0.702214
PMC1070	GCF_007904085.1	Euhalothece natronophila Z-M001	0.702027
PMC1070	PMC1080		0.701903
PMC1070	GCF_000775285.1	Neosynechococcus sphagnicola sy1	0.701893
PMC1070	GCF_014696875.1	Microcystis wesenbergii FACHB-1317	0.701879
PMC1070	GCF_003003795.1	Stenomitos frigidus ULC18	0.701774
PMC1070	GCF_000021805.1	Rippkaea orientalis PCC 8801	0.70175
PMC1070	GCF_012295525.1	Oxynema aestuarii AP17	0.701749
PMC1070	GCF_014698335.1	Microcystis viridis FACHB-1342	0.70172
PMC1070	GCF_000317615.1	Dactylococcopsis salina PCC 8305	0.701633
PMC1070	GCF_000169335.1	Crocosphaera chwakensis CCY0110	0.701477
PMC1070	GCF_000235665.1	Crocosphaera watsonii WH 0003	0.701087
PMC1070	GCF_000017845.1	Crocosphaera subtropica ATCC 51142	0.700599
PMC1070	GCF_003574135.1	cyanobacterium endosymbiont of Rhopalodia gibberula	0.700468
PMC1070	GCF_001637315.1	Phormidium willei BDU 130791	0.700384
PMC1070	GCF_000317675.1	Cyanobacterium aponinum PCC 10605	0.700375
PMC1070	GCF_015207985.1	Synechocystis salina LEGE 00031	0.700237
PMC1070	GCF_014698375.1	Microcystis flos-aquae FACHB-1344	0.700199
PMC1070	GCF_003003695.1	Phormidesmis priestleyi ULC007	0.700045
PMC1070	GCF_003003845.1	Chamaesiphon polymorphus CCALA 037	0.699971
PMC1070	GCF_000317145.1	Chamaesiphon minutus PCC 6605	0.699424
PMC1070	GCF_010091945.1	Myxacorys almedinensis A	0.69933
PMC1070	GCF_001637395.1	Leptolyngbya valderiana BDU 20041	0.699075
PMC1070	GCF_000829235.1	cyanobacterium endosymbiont of Epithemia turgida isolate EtSB Lake Yunoko	0.698644
PMC1070	GCF_001904615.1	Limnothrix rosea IAM M-220	0.698511
PMC1070	GCF_003957805.1	Synechococcus elongatus UTEX 3055	0.69847
PMC1070	GCF_018739865.1	Leptothoe kymatousa TAU-MAC 1615	0.698382
PMC1070	GCF_002142475.1	Leptolyngbya boryana IAM M-101	0.69828
PMC1070	GCF_002215035.1	Leptolyngbya ohadii IS1	0.697946
PMC1070	GCF_004212215.1	Halomicronema excentricum str. Lakshadweep	0.697774
PMC1070	GCF_000817775.2	Lyngbya confervoides BDU141951	0.697577
PMC1070	GCF_002075285.3	Halomicronema hongdechloris C2206	0.697177
PMC1070	GCF_000018105.1	Acaryochloris marina MBIC11017	0.697156
PMC1070	GCF_012863495.1	Pseudanabaena yagii GIHE-NHR1	0.696874
PMC1070	GCF_015207065.1	Leptolyngbya cf. ectocarpi LEGE 11479	0.696803
PMC1070	GCF_001870225.1	Gloeomargarita lithophora Alchichica-D10	0.695692
PMC1070	GCF_001904775.1	Phormidium tenue NIES-30	0.694982
PMC1070	GCF_015207255.1	Romeria aff. gracilis LEGE 07310	0.694433
PMC1070	GCF_000817745.2	Aphanocapsa montana BDHKU210001	0.693274
PMC1070	GCF_002018015.1	Candidatus Synechococcus spongiarum LMB bulk15N	0.69275
PMC1070	GCF_000316515.1	Cyanobium gracile PCC 6307	0.692175
PMC1070	GCF_003003925.1	Aphanothece cf. minutissima CCALA 015	0.692161
PMC1070	GCF_000025125.1	Candidatus Atelocyanobacterium thalassa isolate ALOHA	0.691628
PMC1070	GCF_000473895.1	Rubidibacter lacunae KORDI 51-2	0.691193
PMC1070	GCF_002252705.1	Vulcanococcus limneticus LL	0.689874
PMC1070	GCF_003011125.1	Synechococcus lacustris	0.689845
PMC1070	GCF_000007925.1	Prochlorococcus marinus subsp. marinus str. CCMP1375	0.68704
PMC1070	GCF_014698445.1	Microcystis elabens FACHB-917	0.685886
PMC1070	GCF_003011885.1	Cyanobium usitatum str. Tous	0.684668
PMC1070	GCF_018389385.1	Anthocerotibacter panamensis C109	0.68424
PMC1070	GCF_000011385.1	Gloeobacter violaceus PCC 7421	0.681503
PMC1070	GCF_000484535.1	Gloeobacter kilaueensis JS1	0.681432

## Sheet: PMC1076
Strain ID	Genome	Affiliation	ANI
PMC1076	PMC1076		1
PMC1076	PMC1068		0.999461
PMC1076	PMC1050		0.86201
PMC1076	PMC1051		0.861993
PMC1076	GCF_000317575.1	Stanieria cyanosphaera PCC 7437	0.721405
PMC1076	GCF_003864295.1	Aphanothece sacrum FPU1	0.717503
PMC1076	GCF_001904635.1	Hydrococcus rivularis NIES-593	0.717479
PMC1076	PMC1079		0.71666
PMC1076	GCF_000314005.1	Spirulina subsalsa PCC 9445	0.715974
PMC1076	GCF_000021825.1	Gloeothece citriformis PCC 7424	0.71595
PMC1076	PMC1078		0.715169
PMC1076	GCF_005402885.1	Sphaerospermopsis reniformis	0.714829
PMC1076	PMC1080		0.71476
PMC1076	GCF_000021805.1	Rippkaea orientalis PCC 8801	0.714608
PMC1076	GCF_000317495.1	Crinalium epipsammum PCC 9333	0.714109
PMC1076	GCF_002368075.1	Sphaerospermopsis kisseleviana NIES-73	0.71404
PMC1076	GCF_000169335.1	Crocosphaera chwakensis CCY0110	0.714014
PMC1076	GCF_000817785.2	Hassallia byssoidea VB512170	0.713729
PMC1076	GCF_019598945.1	Sphaerospermopsis torques-reginae ITEP-024	0.713646
PMC1076	GCF_000017845.1	Crocosphaera subtropica ATCC 51142	0.713258
PMC1076	GCF_000235665.1	Crocosphaera watsonii WH 0003	0.713212
PMC1076	GCF_015207785.1	Dolichospermum flos-aquae LEGE 04289	0.713016
PMC1076	GCF_002368115.1	Dolichospermum compactum NIES-806	0.713016
PMC1076	GCF_001586785.1	Sphaerospermopsis aphanizomenoides BCCUSP55	0.712846
PMC1076	GCF_003838225.1	Okeania hirsuta	0.712757
PMC1076	GCF_001904725.1	Phormidium ambiguum IAM M-71	0.712719
PMC1076	GCF_014698475.1	Nostoc spongiaeforme FACHB-130	0.712654
PMC1076	GCF_014698375.1	Microcystis flos-aquae FACHB-1344	0.712486
PMC1076	GCF_002934005.1	Cuspidothrix issatschenkoi CHARLIE-1	0.712369
PMC1076	GCF_001298445.1	Nostoc piscinale CENA21	0.712326
PMC1076	GCF_005402965.1	Dolichospermum planctonicum	0.712273
PMC1076	GCF_000147335.1	Gloeothece verrucosa PCC 7822	0.712083
PMC1076	GCF_015207425.1	Lusitaniella coriacea LEGE 07157	0.712043
PMC1076	GCF_003007785.1	Aphanothece hegewaldii CCALA 016	0.712035
PMC1076	GCF_001578075.1	Microcystis aeruginosa NIES-88	0.711902
PMC1076	GCF_014696825.1	Anabaena sphaerica FACHB-251	0.711572
PMC1076	GCF_014698305.1	Anabaena lutea FACHB-196	0.71138
PMC1076	GCF_000317615.1	Dactylococcopsis salina PCC 8305	0.711208
PMC1076	GCF_002367975.1	Anabaenopsis circularis NIES-21	0.711104
PMC1076	GCF_004323185.1	Westiellopsis prolifica IICB1	0.711087
PMC1076	GCF_000196515.1	'Nostoc azollae' 0708	0.711032
PMC1076	GCF_015207655.1	Gloeocapsopsis crepidinum LEGE 06123	0.710954
PMC1076	GCF_000317285.1	Chlorogloeopsis fritschii PCC 6912	0.710935
PMC1076	GCF_014698735.1	Anabaena catenula FACHB-362	0.710718
PMC1076	GCF_014698835.1	Nostoc paludosum FACHB-159	0.710677
PMC1076	GCF_014696555.1	Calothrix parietina FACHB-288	0.710643
PMC1076	GCF_014696435.1	Calothrix anomala FACHB-343	0.710643
PMC1076	GCF_003113895.1	Nostoc commune NIES-4072	0.710471
PMC1076	GCF_014698755.1	Aphanizomenon flos-aquae FACHB-1287	0.710434
PMC1076	GCF_014697355.1	Nostoc calcicola FACHB-3891	0.710428
PMC1076	GCF_003574135.1	cyanobacterium endosymbiont of Rhopalodia gibberula	0.71042
PMC1076	GCF_003443655.1	Nostoc sphaeroides	0.710387
PMC1076	GCF_014698335.1	Microcystis viridis FACHB-1342	0.710379
PMC1076	GCF_000817735.3	Scytonema millei VB511283	0.710339
PMC1076	GCF_000952155.1	Aliterella atlantica CENA595	0.710336
PMC1076	GCF_015207665.1	Plectonema cf. radiosum LEGE 06105	0.710334
PMC1076	GCF_002608105.1	Nostoc linckia z6	0.710289
PMC1076	GCF_000317695.1	Anabaena cylindrica PCC 7122	0.710229
PMC1076	GCF_002367995.1	Calothrix brevissima NIES-22	0.710102
PMC1076	GCF_000231365.1	Fischerella thermalis JSC-11	0.710072
PMC1076	GCF_000317125.1	Chroococcidiopsis thermalis PCC 7203	0.709929
PMC1076	GCF_001904655.1	Chroogloeocystis siderophila 5.2 s.c.1	0.709891
PMC1076	GCF_016056275.1	Dendronalium phyllosphericum CENA369	0.70985
PMC1076	GCF_002368155.1	Nostoc carneum NIES-2107	0.709842
PMC1076	GCF_003054475.1	Nodularia spumigena UHCC 0039	0.709825
PMC1076	GCF_014697125.1	Anabaena minutissima FACHB-250	0.709717
PMC1076	GCF_014696315.1	Calothrix membranacea FACHB-236	0.709707
PMC1076	GCF_007904085.1	Euhalothece natronophila Z-M001	0.70969
PMC1076	GCF_000829235.1	cyanobacterium endosymbiont of Epithemia turgida isolate EtSB Lake Yunoko	0.709565
PMC1076	GCF_002964865.1	Gloeocapsopsis dulcis AAB1 = 1H9	0.709544
PMC1076	GCF_002813575.1	Nostoc flagelliforme CCNUN1	0.709534
PMC1076	GCF_000972705.2	Limnoraphis robusta CS-951	0.709513
PMC1076	GCF_014696875.1	Microcystis wesenbergii FACHB-1317	0.709498
PMC1076	GCF_001942495.1	Moorena bouillonii PNG	0.709448
PMC1076	GCF_000317205.1	Fischerella muscicola PCC 7414	0.709447
PMC1076	GCF_002368295.1	Tolypothrix tenuis PCC 7101	0.709436
PMC1076	GCF_015207485.1	Planktothrix mougeotii LEGE 06226	0.709394
PMC1076	GCF_016056295.1	Atlanticothrix silvestris CENA357	0.709363
PMC1076	GCF_019056575.1	Richelia sinica FACHB-800	0.709328
PMC1076	GCF_014697625.1	Anabaena azotica FACHB-119	0.709272
PMC1076	GCF_012912135.1	Brasilonema bromeliae SPC951	0.709249
PMC1076	GCF_014698505.1	Nostoc foliaceum FACHB-393	0.70921
PMC1076	GCF_014698035.1	Nostoc muscorum FACHB-395	0.70904
PMC1076	GCF_016056305.1	Amazonocrinis nigriterrae CENA67	0.709029
PMC1076	GCF_000828075.3	Tolypothrix campylonemoides VB511288	0.709018
PMC1076	GCF_014696625.1	Nostoc parmelioides FACHB-3921	0.70888
PMC1076	GCF_000020025.1	Nostoc punctiforme PCC 73102	0.708833
PMC1076	GCF_014023275.1	Nostoc edaphicum CCNP1411	0.708791
PMC1076	GCF_003003775.1	Merismopedia glauca CCAP 1448/3	0.708777
PMC1076	GCF_000828085.3	Scytonema tolypothrichoides VB-61278	0.70874
PMC1076	GCF_001456025.1	Mastigocoleus testarum BC008	0.708736
PMC1076	GCF_000317675.1	Cyanobacterium aponinum PCC 10605	0.708717
PMC1076	GCF_000478195.2	Lyngbya aestuarii BL J	0.70861
PMC1076	GCF_900185595.1	Calothrix rhizosoleniae SC01	0.708598
PMC1076	GCF_017591665.1	Aetokthonos hydrillicola CCALA 1050	0.708543
PMC1076	GCF_015245355.1	Anabaenopsis elenkinii CCIBt3563	0.708536
PMC1076	GCF_002368275.1	Fremyella diplosiphon NIES-3275	0.708503
PMC1076	GCF_002412335.2	Tychonema bourrellyi FEM_GT703	0.708466
PMC1076	GCF_014697105.1	Anabaena subtropica FACHB-260	0.708405
PMC1076	GCF_009856605.1	Trichormus variabilis 0441	0.708233
PMC1076	GCF_001890765.1	Spirulina major PCC 6313	0.708005
PMC1076	GCF_000317535.1	Cylindrospermum stagnale PCC 7417	0.707985
PMC1076	GCF_006968745.1	Brasilonema sennae CENA114	0.707882
PMC1076	GCF_002289455.1	Calothrix elsteri CCALA 953	0.707718
PMC1076	GCF_014698965.1	Iningainema tapete BLCC-T55	0.707414
PMC1076	GCF_000973065.1	Limnospira indica PCC 8005	0.707267
PMC1076	GCF_000210375.1	Arthrospira platensis NIES-39	0.707076
PMC1076	PMC1069		0.706866
PMC1076	GCF_002368095.1	Calothrix parasitica NIES-267	0.706752
PMC1076	GCF_013179805.1	Microcoleus asticus IPMA8	0.706357
PMC1076	PMC1070		0.706275
PMC1076	GCF_017313335.1	Phormidium pseudopriestleyi FRX01	0.706258
PMC1076	GCF_000214075.1	Microcoleus vaginatus FGP-2	0.706254
PMC1076	GCF_000317475.1	Oscillatoria nigro-viridis PCC 7112	0.705981
PMC1076	GCF_000317105.1	Oscillatoria acuminata PCC 6304	0.705927
PMC1076	GCF_000760695.4	Tolypothrix bouteillei VB521301	0.705609
PMC1076	GCF_014489415.1	Cylindrospermopsis curvispora GIHE-G1	0.705581
PMC1076	GCF_012295525.1	Oxynema aestuarii AP17	0.705193
PMC1076	GCF_000175855.1	Raphidiopsis brookii D9	0.704401
PMC1076	GCF_018139025.1	Cylindrospermopsis raciborskii N8	0.703774
PMC1076	GCF_000350105.1	Richelia intracellularis HH01	0.703299
PMC1076	GCF_015207985.1	Synechocystis salina LEGE 00031	0.702769
PMC1076	GCF_007830875.1	Calothrix desertica PCC 7102	0.702011
PMC1076	GCF_001637315.1	Phormidium willei BDU 130791	0.701991
PMC1076	GCF_003003845.1	Chamaesiphon polymorphus CCALA 037	0.701636
PMC1076	GCF_001904615.1	Limnothrix rosea IAM M-220	0.700946
PMC1076	GCF_000317145.1	Chamaesiphon minutus PCC 6605	0.700507
PMC1076	GCF_001637395.1	Leptolyngbya valderiana BDU 20041	0.700392
PMC1076	GCF_002142475.1	Leptolyngbya boryana IAM M-101	0.699789
PMC1076	GCF_000025125.1	Candidatus Atelocyanobacterium thalassa isolate ALOHA	0.698939
PMC1076	GCF_003003695.1	Phormidesmis priestleyi ULC007	0.698541
PMC1076	GCF_003555505.1	Thermosynechococcus elongatus PKUAC-SCTE542	0.698123
PMC1076	GCF_010091945.1	Myxacorys almedinensis A	0.697731
PMC1076	GCF_003003795.1	Stenomitos frigidus ULC18	0.697393
PMC1076	GCF_003990665.1	Thermostichus vulcanus NIES-2134	0.696964
PMC1076	GCF_000018105.1	Acaryochloris marina MBIC11017	0.69696
PMC1076	GCF_000775285.1	Neosynechococcus sphagnicola sy1	0.696668
PMC1076	GCF_000817775.2	Lyngbya confervoides BDU141951	0.696503
PMC1076	GCF_015207065.1	Leptolyngbya cf. ectocarpi LEGE 11479	0.69603
PMC1076	GCF_018739885.1	Leptothoe spongobia TAU-MAC 1115	0.695563
PMC1076	GCF_004212215.1	Halomicronema excentricum str. Lakshadweep	0.69546
PMC1076	GCF_012863495.1	Pseudanabaena yagii GIHE-NHR1	0.695305
PMC1076	GCF_002215035.1	Leptolyngbya ohadii IS1	0.694949
PMC1076	GCF_002754935.1	Synechococcus lividus PCC 6715	0.693948
PMC1076	GCF_018739865.1	Leptothoe kymatousa TAU-MAC 1615	0.693801
PMC1076	GCF_000473895.1	Rubidibacter lacunae KORDI 51-2	0.69361
PMC1076	GCF_003957805.1	Synechococcus elongatus UTEX 3055	0.692935
PMC1076	GCF_002075285.3	Halomicronema hongdechloris C2206	0.692666
PMC1076	GCF_001904775.1	Phormidium tenue NIES-30	0.692284
PMC1076	GCF_000817745.2	Aphanocapsa montana BDHKU210001	0.692163
PMC1076	GCF_015207255.1	Romeria aff. gracilis LEGE 07310	0.690809
PMC1076	GCF_001870225.1	Gloeomargarita lithophora Alchichica-D10	0.688199
PMC1076	GCF_002018015.1	Candidatus Synechococcus spongiarum LMB bulk15N	0.684831
PMC1076	GCF_003011885.1	Cyanobium usitatum str. Tous	0.68416
PMC1076	GCF_003011125.1	Synechococcus lacustris	0.683774
PMC1076	GCF_002252705.1	Vulcanococcus limneticus LL	0.683208
PMC1076	GCF_000007925.1	Prochlorococcus marinus subsp. marinus str. CCMP1375	0.682389
PMC1076	GCF_000316515.1	Cyanobium gracile PCC 6307	0.680381
PMC1076	GCF_003003925.1	Aphanothece cf. minutissima CCALA 015	0.67892
PMC1076	GCF_018389385.1	Anthocerotibacter panamensis C109	0.678092
PMC1076	GCF_000484535.1	Gloeobacter kilaueensis JS1	0.677604
PMC1076	GCF_000011385.1	Gloeobacter violaceus PCC 7421	0.677079
PMC1076	GCF_014698445.1	Microcystis elabens FACHB-917	0.676282

## Sheet: PMC1078
Strain ID	Genome	Affiliation	ANI
PMC1078	PMC1078		1
PMC1078	PMC1080		0.999768
PMC1078	PMC1079		0.999565
PMC1078	GCF_000314005.1	Spirulina subsalsa PCC 9445	0.722734
PMC1078	GCF_015207425.1	Lusitaniella coriacea LEGE 07157	0.722309
PMC1078	GCF_001890765.1	Spirulina major PCC 6313	0.719632
PMC1078	PMC1076		0.715169
PMC1078	PMC1068		0.71468
PMC1078	PMC1051		0.714192
PMC1078	PMC1050		0.713936
PMC1078	GCF_000021805.1	Rippkaea orientalis PCC 8801	0.713305
PMC1078	GCF_014696875.1	Microcystis wesenbergii FACHB-1317	0.712893
PMC1078	GCF_014698375.1	Microcystis flos-aquae FACHB-1344	0.712825
PMC1078	GCF_014698335.1	Microcystis viridis FACHB-1342	0.712129
PMC1078	GCF_001637315.1	Phormidium willei BDU 130791	0.712099
PMC1078	GCF_001578075.1	Microcystis aeruginosa NIES-88	0.712012
PMC1078	GCF_001904635.1	Hydrococcus rivularis NIES-593	0.711115
PMC1078	GCF_001637395.1	Leptolyngbya valderiana BDU 20041	0.710768
PMC1078	GCF_012295525.1	Oxynema aestuarii AP17	0.710475
PMC1078	GCF_000021825.1	Gloeothece citriformis PCC 7424	0.71033
PMC1078	GCF_003864295.1	Aphanothece sacrum FPU1	0.710309
PMC1078	GCF_000017845.1	Crocosphaera subtropica ATCC 51142	0.709937
PMC1078	GCF_000317105.1	Oscillatoria acuminata PCC 6304	0.709486
PMC1078	GCF_000317575.1	Stanieria cyanosphaera PCC 7437	0.709445
PMC1078	GCF_000235665.1	Crocosphaera watsonii WH 0003	0.70919
PMC1078	GCF_000147335.1	Gloeothece verrucosa PCC 7822	0.708915
PMC1078	GCF_000169335.1	Crocosphaera chwakensis CCY0110	0.708909
PMC1078	GCF_015207985.1	Synechocystis salina LEGE 00031	0.708373
PMC1078	GCF_002412335.2	Tychonema bourrellyi FEM_GT703	0.707677
PMC1078	GCF_000317615.1	Dactylococcopsis salina PCC 8305	0.70744
PMC1078	GCF_007904085.1	Euhalothece natronophila Z-M001	0.707235
PMC1078	GCF_015207485.1	Planktothrix mougeotii LEGE 06226	0.707134
PMC1078	GCF_013179805.1	Microcoleus asticus IPMA8	0.707119
PMC1078	GCF_014697355.1	Nostoc calcicola FACHB-3891	0.707112
PMC1078	GCF_017313335.1	Phormidium pseudopriestleyi FRX01	0.707033
PMC1078	GCF_002608105.1	Nostoc linckia z6	0.707004
PMC1078	GCF_000214075.1	Microcoleus vaginatus FGP-2	0.706893
PMC1078	GCF_000817735.3	Scytonema millei VB511283	0.706866
PMC1078	GCF_000973065.1	Limnospira indica PCC 8005	0.706665
PMC1078	GCF_014696555.1	Calothrix parietina FACHB-288	0.706588
PMC1078	GCF_003007785.1	Aphanothece hegewaldii CCALA 016	0.706576
PMC1078	GCF_014696435.1	Calothrix anomala FACHB-343	0.706558
PMC1078	GCF_000317125.1	Chroococcidiopsis thermalis PCC 7203	0.706512
PMC1078	GCF_003555505.1	Thermosynechococcus elongatus PKUAC-SCTE542	0.706348
PMC1078	GCF_000317475.1	Oscillatoria nigro-viridis PCC 7112	0.706235
PMC1078	GCF_003003775.1	Merismopedia glauca CCAP 1448/3	0.706215
PMC1078	GCF_003054475.1	Nodularia spumigena UHCC 0039	0.706106
PMC1078	GCF_014697625.1	Anabaena azotica FACHB-119	0.706025
PMC1078	GCF_016056275.1	Dendronalium phyllosphericum CENA369	0.706016
PMC1078	GCF_000478195.2	Lyngbya aestuarii BL J	0.705985
PMC1078	GCF_000210375.1	Arthrospira platensis NIES-39	0.705978
PMC1078	GCF_000972705.2	Limnoraphis robusta CS-951	0.705936
PMC1078	GCF_003113895.1	Nostoc commune NIES-4072	0.705856
PMC1078	GCF_001298445.1	Nostoc piscinale CENA21	0.705798
PMC1078	GCF_014696825.1	Anabaena sphaerica FACHB-251	0.705786
PMC1078	GCF_014698835.1	Nostoc paludosum FACHB-159	0.705699
PMC1078	GCF_005402885.1	Sphaerospermopsis reniformis	0.705642
PMC1078	GCF_002367995.1	Calothrix brevissima NIES-22	0.705579
PMC1078	GCF_014698475.1	Nostoc spongiaeforme FACHB-130	0.705509
PMC1078	GCF_000317695.1	Anabaena cylindrica PCC 7122	0.705465
PMC1078	GCF_000317535.1	Cylindrospermum stagnale PCC 7417	0.705326
PMC1078	GCF_002813575.1	Nostoc flagelliforme CCNUN1	0.70517
PMC1078	GCF_000231365.1	Fischerella thermalis JSC-11	0.705167
PMC1078	GCF_003443655.1	Nostoc sphaeroides	0.705086
PMC1078	GCF_014697125.1	Anabaena minutissima FACHB-250	0.705052
PMC1078	GCF_000317205.1	Fischerella muscicola PCC 7414	0.70499
PMC1078	GCF_002367975.1	Anabaenopsis circularis NIES-21	0.704948
PMC1078	GCF_000317495.1	Crinalium epipsammum PCC 9333	0.704939
PMC1078	GCF_016056305.1	Amazonocrinis nigriterrae CENA67	0.704921
PMC1078	GCF_019598945.1	Sphaerospermopsis torques-reginae ITEP-024	0.704909
PMC1078	GCF_016056295.1	Atlanticothrix silvestris CENA357	0.70488
PMC1078	GCF_000020025.1	Nostoc punctiforme PCC 73102	0.704877
PMC1078	GCF_014696625.1	Nostoc parmelioides FACHB-3921	0.704678
PMC1078	GCF_009856605.1	Trichormus variabilis 0441	0.704636
PMC1078	GCF_014023275.1	Nostoc edaphicum CCNP1411	0.704558
PMC1078	GCF_002964865.1	Gloeocapsopsis dulcis AAB1 = 1H9	0.704539
PMC1078	GCF_001904615.1	Limnothrix rosea IAM M-220	0.704519
PMC1078	GCF_002368115.1	Dolichospermum compactum NIES-806	0.704487
PMC1078	GCF_019056575.1	Richelia sinica FACHB-800	0.704405
PMC1078	GCF_014698305.1	Anabaena lutea FACHB-196	0.704392
PMC1078	GCF_001942495.1	Moorena bouillonii PNG	0.704391
PMC1078	GCF_002289455.1	Calothrix elsteri CCALA 953	0.704388
PMC1078	GCF_002368075.1	Sphaerospermopsis kisseleviana NIES-73	0.70434
PMC1078	GCF_000952155.1	Aliterella atlantica CENA595	0.704304
PMC1078	GCF_001586785.1	Sphaerospermopsis aphanizomenoides BCCUSP55	0.704238
PMC1078	GCF_014698735.1	Anabaena catenula FACHB-362	0.704221
PMC1078	GCF_002934005.1	Cuspidothrix issatschenkoi CHARLIE-1	0.704204
PMC1078	GCF_000817785.2	Hassallia byssoidea VB512170	0.704184
PMC1078	GCF_001904725.1	Phormidium ambiguum IAM M-71	0.704145
PMC1078	GCF_015245355.1	Anabaenopsis elenkinii CCIBt3563	0.7041
PMC1078	GCF_000196515.1	'Nostoc azollae' 0708	0.704034
PMC1078	GCF_000829235.1	cyanobacterium endosymbiont of Epithemia turgida isolate EtSB Lake Yunoko	0.704031
PMC1078	GCF_014696315.1	Calothrix membranacea FACHB-236	0.704021
PMC1078	GCF_014698035.1	Nostoc muscorum FACHB-395	0.703948
PMC1078	GCF_000317285.1	Chlorogloeopsis fritschii PCC 6912	0.703811
PMC1078	GCF_002368275.1	Fremyella diplosiphon NIES-3275	0.703801
PMC1078	GCF_002368155.1	Nostoc carneum NIES-2107	0.703747
PMC1078	GCF_000317675.1	Cyanobacterium aponinum PCC 10605	0.703669
PMC1078	GCF_014697105.1	Anabaena subtropica FACHB-260	0.703614
PMC1078	GCF_014698755.1	Aphanizomenon flos-aquae FACHB-1287	0.703592
PMC1078	GCF_003574135.1	cyanobacterium endosymbiont of Rhopalodia gibberula	0.703553
PMC1078	GCF_015207785.1	Dolichospermum flos-aquae LEGE 04289	0.703469
PMC1078	GCF_005402965.1	Dolichospermum planctonicum	0.703456
PMC1078	GCF_003003845.1	Chamaesiphon polymorphus CCALA 037	0.703401
PMC1078	GCF_004323185.1	Westiellopsis prolifica IICB1	0.703308
PMC1078	GCF_012912135.1	Brasilonema bromeliae SPC951	0.703293
PMC1078	GCF_001904655.1	Chroogloeocystis siderophila 5.2 s.c.1	0.70324
PMC1078	GCF_014698505.1	Nostoc foliaceum FACHB-393	0.703227
PMC1078	GCF_000828075.3	Tolypothrix campylonemoides VB511288	0.703162
PMC1078	GCF_015207655.1	Gloeocapsopsis crepidinum LEGE 06123	0.703095
PMC1078	GCF_000317145.1	Chamaesiphon minutus PCC 6605	0.703043
PMC1078	PMC1069		0.703001
PMC1078	GCF_002368295.1	Tolypothrix tenuis PCC 7101	0.702902
PMC1078	GCF_003990665.1	Thermostichus vulcanus NIES-2134	0.70287
PMC1078	GCF_002754935.1	Synechococcus lividus PCC 6715	0.702828
PMC1078	PMC1070		0.702772
PMC1078	GCF_000760695.4	Tolypothrix bouteillei VB521301	0.702075
PMC1078	GCF_000817775.2	Lyngbya confervoides BDU141951	0.701952
PMC1078	GCF_000828085.3	Scytonema tolypothrichoides VB-61278	0.701647
PMC1078	GCF_003957805.1	Synechococcus elongatus UTEX 3055	0.701609
PMC1078	GCF_000775285.1	Neosynechococcus sphagnicola sy1	0.701559
PMC1078	GCF_900185595.1	Calothrix rhizosoleniae SC01	0.701552
PMC1078	GCF_015207665.1	Plectonema cf. radiosum LEGE 06105	0.701272
PMC1078	GCF_004212215.1	Halomicronema excentricum str. Lakshadweep	0.701183
PMC1078	GCF_003003795.1	Stenomitos frigidus ULC18	0.701158
PMC1078	GCF_002368095.1	Calothrix parasitica NIES-267	0.701155
PMC1078	GCF_001904775.1	Phormidium tenue NIES-30	0.701096
PMC1078	GCF_006968745.1	Brasilonema sennae CENA114	0.701066
PMC1078	GCF_017591665.1	Aetokthonos hydrillicola CCALA 1050	0.700526
PMC1078	GCF_000473895.1	Rubidibacter lacunae KORDI 51-2	0.700372
PMC1078	GCF_001456025.1	Mastigocoleus testarum BC008	0.700227
PMC1078	GCF_014698965.1	Iningainema tapete BLCC-T55	0.700203
PMC1078	GCF_003838225.1	Okeania hirsuta	0.700089
PMC1078	GCF_002215035.1	Leptolyngbya ohadii IS1	0.69979
PMC1078	GCF_014489415.1	Cylindrospermopsis curvispora GIHE-G1	0.699673
PMC1078	GCF_003003695.1	Phormidesmis priestleyi ULC007	0.699662
PMC1078	GCF_010091945.1	Myxacorys almedinensis A	0.699593
PMC1078	GCF_000018105.1	Acaryochloris marina MBIC11017	0.699044
PMC1078	GCF_002075285.3	Halomicronema hongdechloris C2206	0.698968
PMC1078	GCF_000175855.1	Raphidiopsis brookii D9	0.698716
PMC1078	GCF_015207255.1	Romeria aff. gracilis LEGE 07310	0.698622
PMC1078	GCF_015207065.1	Leptolyngbya cf. ectocarpi LEGE 11479	0.698198
PMC1078	GCF_018139025.1	Cylindrospermopsis raciborskii N8	0.698147
PMC1078	GCF_002142475.1	Leptolyngbya boryana IAM M-101	0.698131
PMC1078	GCF_007830875.1	Calothrix desertica PCC 7102	0.697268
PMC1078	GCF_002252705.1	Vulcanococcus limneticus LL	0.696899
PMC1078	GCF_001870225.1	Gloeomargarita lithophora Alchichica-D10	0.696447
PMC1078	GCF_000817745.2	Aphanocapsa montana BDHKU210001	0.696395
PMC1078	GCF_018739865.1	Leptothoe kymatousa TAU-MAC 1615	0.695172
PMC1078	GCF_018739885.1	Leptothoe spongobia TAU-MAC 1115	0.694934
PMC1078	GCF_012863495.1	Pseudanabaena yagii GIHE-NHR1	0.694884
PMC1078	GCF_000350105.1	Richelia intracellularis HH01	0.694175
PMC1078	GCF_003011885.1	Cyanobium usitatum str. Tous	0.691271
PMC1078	GCF_003003925.1	Aphanothece cf. minutissima CCALA 015	0.690708
PMC1078	GCF_014698445.1	Microcystis elabens FACHB-917	0.690173
PMC1078	GCF_000025125.1	Candidatus Atelocyanobacterium thalassa isolate ALOHA	0.689741
PMC1078	GCF_000011385.1	Gloeobacter violaceus PCC 7421	0.68915
PMC1078	GCF_000484535.1	Gloeobacter kilaueensis JS1	0.688072
PMC1078	GCF_000316515.1	Cyanobium gracile PCC 6307	0.687651
PMC1078	GCF_002018015.1	Candidatus Synechococcus spongiarum LMB bulk15N	0.6874
PMC1078	GCF_003011125.1	Synechococcus lacustris	0.686271
PMC1078	GCF_018389385.1	Anthocerotibacter panamensis C109	0.685695
PMC1078	GCF_000007925.1	Prochlorococcus marinus subsp. marinus str. CCMP1375	0.674332

## Sheet: PMC1079
Strain ID	Genome	Affiliation	ANI
PMC1079	PMC1079		1
PMC1079	PMC1080		0.999657
PMC1079	PMC1078		0.999565
PMC1079	GCF_000314005.1	Spirulina subsalsa PCC 9445	0.722881
PMC1079	GCF_015207425.1	Lusitaniella coriacea LEGE 07157	0.722271
PMC1079	GCF_001890765.1	Spirulina major PCC 6313	0.719781
PMC1079	PMC1076		0.71666
PMC1079	GCF_014696875.1	Microcystis wesenbergii FACHB-1317	0.716206
PMC1079	PMC1068		0.716075
PMC1079	GCF_014698375.1	Microcystis flos-aquae FACHB-1344	0.715412
PMC1079	GCF_001578075.1	Microcystis aeruginosa NIES-88	0.715126
PMC1079	GCF_000021805.1	Rippkaea orientalis PCC 8801	0.715071
PMC1079	PMC1051		0.714751
PMC1079	GCF_014698335.1	Microcystis viridis FACHB-1342	0.714469
PMC1079	PMC1050		0.714445
PMC1079	GCF_001637315.1	Phormidium willei BDU 130791	0.713174
PMC1079	GCF_001904635.1	Hydrococcus rivularis NIES-593	0.712957
PMC1079	GCF_000021825.1	Gloeothece citriformis PCC 7424	0.712891
PMC1079	GCF_001637395.1	Leptolyngbya valderiana BDU 20041	0.712317
PMC1079	GCF_000017845.1	Crocosphaera subtropica ATCC 51142	0.711996
PMC1079	GCF_000147335.1	Gloeothece verrucosa PCC 7822	0.711647
PMC1079	GCF_000317575.1	Stanieria cyanosphaera PCC 7437	0.711617
PMC1079	GCF_000235665.1	Crocosphaera watsonii WH 0003	0.711567
PMC1079	GCF_012295525.1	Oxynema aestuarii AP17	0.711403
PMC1079	GCF_003864295.1	Aphanothece sacrum FPU1	0.71134
PMC1079	GCF_015207985.1	Synechocystis salina LEGE 00031	0.711298
PMC1079	GCF_000317615.1	Dactylococcopsis salina PCC 8305	0.711022
PMC1079	GCF_007904085.1	Euhalothece natronophila Z-M001	0.711003
PMC1079	GCF_000317105.1	Oscillatoria acuminata PCC 6304	0.710618
PMC1079	GCF_000214075.1	Microcoleus vaginatus FGP-2	0.70983
PMC1079	GCF_013179805.1	Microcoleus asticus IPMA8	0.709765
PMC1079	GCF_000973065.1	Limnospira indica PCC 8005	0.709665
PMC1079	GCF_003007785.1	Aphanothece hegewaldii CCALA 016	0.70951
PMC1079	GCF_002412335.2	Tychonema bourrellyi FEM_GT703	0.709481
PMC1079	GCF_000169335.1	Crocosphaera chwakensis CCY0110	0.709476
PMC1079	GCF_015207485.1	Planktothrix mougeotii LEGE 06226	0.709128
PMC1079	GCF_003555505.1	Thermosynechococcus elongatus PKUAC-SCTE542	0.709117
PMC1079	GCF_014697355.1	Nostoc calcicola FACHB-3891	0.709066
PMC1079	GCF_017313335.1	Phormidium pseudopriestleyi FRX01	0.709014
PMC1079	GCF_000317475.1	Oscillatoria nigro-viridis PCC 7112	0.708641
PMC1079	GCF_003054475.1	Nodularia spumigena UHCC 0039	0.708623
PMC1079	GCF_001586785.1	Sphaerospermopsis aphanizomenoides BCCUSP55	0.708561
PMC1079	GCF_014696435.1	Calothrix anomala FACHB-343	0.708534
PMC1079	GCF_000210375.1	Arthrospira platensis NIES-39	0.708475
PMC1079	GCF_014696555.1	Calothrix parietina FACHB-288	0.708465
PMC1079	GCF_002608105.1	Nostoc linckia z6	0.708394
PMC1079	GCF_003003845.1	Chamaesiphon polymorphus CCALA 037	0.708212
PMC1079	GCF_000478195.2	Lyngbya aestuarii BL J	0.708188
PMC1079	GCF_000817735.3	Scytonema millei VB511283	0.708122
PMC1079	GCF_019598945.1	Sphaerospermopsis torques-reginae ITEP-024	0.708058
PMC1079	GCF_001298445.1	Nostoc piscinale CENA21	0.708056
PMC1079	GCF_002368115.1	Dolichospermum compactum NIES-806	0.707981
PMC1079	GCF_014698475.1	Nostoc spongiaeforme FACHB-130	0.707937
PMC1079	GCF_016056275.1	Dendronalium phyllosphericum CENA369	0.707927
PMC1079	GCF_014696825.1	Anabaena sphaerica FACHB-251	0.707919
PMC1079	GCF_014698835.1	Nostoc paludosum FACHB-159	0.70789
PMC1079	GCF_000317145.1	Chamaesiphon minutus PCC 6605	0.707876
PMC1079	GCF_003003775.1	Merismopedia glauca CCAP 1448/3	0.707748
PMC1079	GCF_000317535.1	Cylindrospermum stagnale PCC 7417	0.707667
PMC1079	GCF_002368275.1	Fremyella diplosiphon NIES-3275	0.707666
PMC1079	GCF_014697625.1	Anabaena azotica FACHB-119	0.70762
PMC1079	GCF_015245355.1	Anabaenopsis elenkinii CCIBt3563	0.707565
PMC1079	GCF_002367975.1	Anabaenopsis circularis NIES-21	0.70754
PMC1079	GCF_000231365.1	Fischerella thermalis JSC-11	0.707465
PMC1079	GCF_000317205.1	Fischerella muscicola PCC 7414	0.707394
PMC1079	GCF_001904725.1	Phormidium ambiguum IAM M-71	0.707341
PMC1079	GCF_000317695.1	Anabaena cylindrica PCC 7122	0.707311
PMC1079	GCF_001942495.1	Moorena bouillonii PNG	0.707285
PMC1079	GCF_014698305.1	Anabaena lutea FACHB-196	0.707181
PMC1079	GCF_002813575.1	Nostoc flagelliforme CCNUN1	0.707127
PMC1079	GCF_016056305.1	Amazonocrinis nigriterrae CENA67	0.707027
PMC1079	GCF_014698505.1	Nostoc foliaceum FACHB-393	0.707
PMC1079	GCF_000317495.1	Crinalium epipsammum PCC 9333	0.70696
PMC1079	GCF_000952155.1	Aliterella atlantica CENA595	0.706922
PMC1079	GCF_004323185.1	Westiellopsis prolifica IICB1	0.706787
PMC1079	GCF_014023275.1	Nostoc edaphicum CCNP1411	0.706787
PMC1079	GCF_002368155.1	Nostoc carneum NIES-2107	0.706779
PMC1079	GCF_000972705.2	Limnoraphis robusta CS-951	0.706763
PMC1079	GCF_012912135.1	Brasilonema bromeliae SPC951	0.706659
PMC1079	GCF_014697125.1	Anabaena minutissima FACHB-250	0.706646
PMC1079	GCF_000317125.1	Chroococcidiopsis thermalis PCC 7203	0.706619
PMC1079	GCF_002754935.1	Synechococcus lividus PCC 6715	0.706605
PMC1079	GCF_003443655.1	Nostoc sphaeroides	0.706599
PMC1079	GCF_002934005.1	Cuspidothrix issatschenkoi CHARLIE-1	0.706573
PMC1079	GCF_000817785.2	Hassallia byssoidea VB512170	0.706553
PMC1079	GCF_002367995.1	Calothrix brevissima NIES-22	0.706529
PMC1079	GCF_000775285.1	Neosynechococcus sphagnicola sy1	0.706492
PMC1079	GCF_014698735.1	Anabaena catenula FACHB-362	0.70641
PMC1079	GCF_019056575.1	Richelia sinica FACHB-800	0.706396
PMC1079	GCF_000828075.3	Tolypothrix campylonemoides VB511288	0.706267
PMC1079	GCF_002964865.1	Gloeocapsopsis dulcis AAB1 = 1H9	0.70626
PMC1079	GCF_014696315.1	Calothrix membranacea FACHB-236	0.70614
PMC1079	GCF_000317675.1	Cyanobacterium aponinum PCC 10605	0.706134
PMC1079	GCF_002368075.1	Sphaerospermopsis kisseleviana NIES-73	0.70613
PMC1079	GCF_005402885.1	Sphaerospermopsis reniformis	0.706096
PMC1079	GCF_009856605.1	Trichormus variabilis 0441	0.706085
PMC1079	GCF_000829235.1	cyanobacterium endosymbiont of Epithemia turgida isolate EtSB Lake Yunoko	0.706065
PMC1079	GCF_002289455.1	Calothrix elsteri CCALA 953	0.705982
PMC1079	GCF_003990665.1	Thermostichus vulcanus NIES-2134	0.705919
PMC1079	GCF_015207785.1	Dolichospermum flos-aquae LEGE 04289	0.705898
PMC1079	GCF_016056295.1	Atlanticothrix silvestris CENA357	0.705895
PMC1079	GCF_003574135.1	cyanobacterium endosymbiont of Rhopalodia gibberula	0.705863
PMC1079	GCF_014697105.1	Anabaena subtropica FACHB-260	0.705808
PMC1079	GCF_000317285.1	Chlorogloeopsis fritschii PCC 6912	0.705721
PMC1079	GCF_014696625.1	Nostoc parmelioides FACHB-3921	0.705641
PMC1079	GCF_002368295.1	Tolypothrix tenuis PCC 7101	0.705577
PMC1079	GCF_000196515.1	'Nostoc azollae' 0708	0.705544
PMC1079	GCF_003113895.1	Nostoc commune NIES-4072	0.705505
PMC1079	GCF_014698035.1	Nostoc muscorum FACHB-395	0.70539
PMC1079	GCF_014698755.1	Aphanizomenon flos-aquae FACHB-1287	0.70535
PMC1079	GCF_000020025.1	Nostoc punctiforme PCC 73102	0.705196
PMC1079	GCF_000828085.3	Scytonema tolypothrichoides VB-61278	0.705094
PMC1079	GCF_000817775.2	Lyngbya confervoides BDU141951	0.705093
PMC1079	GCF_004212215.1	Halomicronema excentricum str. Lakshadweep	0.705087
PMC1079	GCF_001904775.1	Phormidium tenue NIES-30	0.704974
PMC1079	GCF_005402965.1	Dolichospermum planctonicum	0.704971
PMC1079	GCF_015207655.1	Gloeocapsopsis crepidinum LEGE 06123	0.704693
PMC1079	GCF_001904615.1	Limnothrix rosea IAM M-220	0.704613
PMC1079	PMC1069		0.704588
PMC1079	PMC1070		0.704586
PMC1079	GCF_001904655.1	Chroogloeocystis siderophila 5.2 s.c.1	0.70429
PMC1079	GCF_015207665.1	Plectonema cf. radiosum LEGE 06105	0.704241
PMC1079	GCF_014698965.1	Iningainema tapete BLCC-T55	0.704184
PMC1079	GCF_003838225.1	Okeania hirsuta	0.703932
PMC1079	GCF_900185595.1	Calothrix rhizosoleniae SC01	0.703702
PMC1079	GCF_006968745.1	Brasilonema sennae CENA114	0.703692
PMC1079	GCF_003957805.1	Synechococcus elongatus UTEX 3055	0.703007
PMC1079	GCF_000760695.4	Tolypothrix bouteillei VB521301	0.702966
PMC1079	GCF_003003795.1	Stenomitos frigidus ULC18	0.702961
PMC1079	GCF_017591665.1	Aetokthonos hydrillicola CCALA 1050	0.702956
PMC1079	GCF_001456025.1	Mastigocoleus testarum BC008	0.702695
PMC1079	GCF_003003695.1	Phormidesmis priestleyi ULC007	0.702413
PMC1079	GCF_000473895.1	Rubidibacter lacunae KORDI 51-2	0.702336
PMC1079	GCF_000018105.1	Acaryochloris marina MBIC11017	0.702227
PMC1079	GCF_015207255.1	Romeria aff. gracilis LEGE 07310	0.701744
PMC1079	GCF_002215035.1	Leptolyngbya ohadii IS1	0.701427
PMC1079	GCF_010091945.1	Myxacorys almedinensis A	0.701394
PMC1079	GCF_018139025.1	Cylindrospermopsis raciborskii N8	0.701183
PMC1079	GCF_014489415.1	Cylindrospermopsis curvispora GIHE-G1	0.701113
PMC1079	GCF_002368095.1	Calothrix parasitica NIES-267	0.701089
PMC1079	GCF_002075285.3	Halomicronema hongdechloris C2206	0.700891
PMC1079	GCF_000175855.1	Raphidiopsis brookii D9	0.700567
PMC1079	GCF_002142475.1	Leptolyngbya boryana IAM M-101	0.700464
PMC1079	GCF_018739865.1	Leptothoe kymatousa TAU-MAC 1615	0.699841
PMC1079	GCF_000817745.2	Aphanocapsa montana BDHKU210001	0.699459
PMC1079	GCF_007830875.1	Calothrix desertica PCC 7102	0.699335
PMC1079	GCF_015207065.1	Leptolyngbya cf. ectocarpi LEGE 11479	0.699224
PMC1079	GCF_001870225.1	Gloeomargarita lithophora Alchichica-D10	0.699154
PMC1079	GCF_000350105.1	Richelia intracellularis HH01	0.698885
PMC1079	GCF_012863495.1	Pseudanabaena yagii GIHE-NHR1	0.698777
PMC1079	GCF_002252705.1	Vulcanococcus limneticus LL	0.697872
PMC1079	GCF_018739885.1	Leptothoe spongobia TAU-MAC 1115	0.696945
PMC1079	GCF_003003925.1	Aphanothece cf. minutissima CCALA 015	0.694093
PMC1079	GCF_000025125.1	Candidatus Atelocyanobacterium thalassa isolate ALOHA	0.69276
PMC1079	GCF_003011885.1	Cyanobium usitatum str. Tous	0.691382
PMC1079	GCF_000316515.1	Cyanobium gracile PCC 6307	0.69049
PMC1079	GCF_014698445.1	Microcystis elabens FACHB-917	0.690483
PMC1079	GCF_000011385.1	Gloeobacter violaceus PCC 7421	0.689153
PMC1079	GCF_002018015.1	Candidatus Synechococcus spongiarum LMB bulk15N	0.688096
PMC1079	GCF_000484535.1	Gloeobacter kilaueensis JS1	0.687982
PMC1079	GCF_018389385.1	Anthocerotibacter panamensis C109	0.68729
PMC1079	GCF_003011125.1	Synechococcus lacustris	0.685375
PMC1079	GCF_000007925.1	Prochlorococcus marinus subsp. marinus str. CCMP1375	0.674821

## Sheet: PMC1080
Strain ID	Genome	Affiliation	ANI
PMC1080	PMC1080		1
PMC1080	PMC1078		0.999768
PMC1080	PMC1079		0.999657
PMC1080	GCF_000314005.1	Spirulina subsalsa PCC 9445	0.722485
PMC1080	GCF_015207425.1	Lusitaniella coriacea LEGE 07157	0.722019
PMC1080	GCF_001890765.1	Spirulina major PCC 6313	0.719608
PMC1080	PMC1076		0.71476
PMC1080	PMC1068		0.714448
PMC1080	PMC1051		0.713955
PMC1080	PMC1050		0.713931
PMC1080	GCF_014698375.1	Microcystis flos-aquae FACHB-1344	0.713706
PMC1080	GCF_000021805.1	Rippkaea orientalis PCC 8801	0.713307
PMC1080	GCF_001578075.1	Microcystis aeruginosa NIES-88	0.712283
PMC1080	GCF_014698335.1	Microcystis viridis FACHB-1342	0.712183
PMC1080	GCF_001637315.1	Phormidium willei BDU 130791	0.711942
PMC1080	GCF_014696875.1	Microcystis wesenbergii FACHB-1317	0.711432
PMC1080	GCF_001904635.1	Hydrococcus rivularis NIES-593	0.710394
PMC1080	GCF_012295525.1	Oxynema aestuarii AP17	0.710357
PMC1080	GCF_001637395.1	Leptolyngbya valderiana BDU 20041	0.710198
PMC1080	GCF_000021825.1	Gloeothece citriformis PCC 7424	0.710156
PMC1080	GCF_003864295.1	Aphanothece sacrum FPU1	0.710123
PMC1080	GCF_000235665.1	Crocosphaera watsonii WH 0003	0.709248
PMC1080	GCF_000317575.1	Stanieria cyanosphaera PCC 7437	0.709099
PMC1080	GCF_000169335.1	Crocosphaera chwakensis CCY0110	0.708848
PMC1080	GCF_000017845.1	Crocosphaera subtropica ATCC 51142	0.708821
PMC1080	GCF_000317105.1	Oscillatoria acuminata PCC 6304	0.708754
PMC1080	GCF_015207985.1	Synechocystis salina LEGE 00031	0.70857
PMC1080	GCF_000147335.1	Gloeothece verrucosa PCC 7822	0.708434
PMC1080	GCF_015207485.1	Planktothrix mougeotii LEGE 06226	0.707201
PMC1080	GCF_000317615.1	Dactylococcopsis salina PCC 8305	0.706841
PMC1080	GCF_000973065.1	Limnospira indica PCC 8005	0.706762
PMC1080	GCF_002608105.1	Nostoc linckia z6	0.706718
PMC1080	GCF_017313335.1	Phormidium pseudopriestleyi FRX01	0.706684
PMC1080	GCF_000817735.3	Scytonema millei VB511283	0.706646
PMC1080	GCF_007904085.1	Euhalothece natronophila Z-M001	0.706641
PMC1080	GCF_014697355.1	Nostoc calcicola FACHB-3891	0.70644
PMC1080	GCF_016056275.1	Dendronalium phyllosphericum CENA369	0.706275
PMC1080	GCF_003555505.1	Thermosynechococcus elongatus PKUAC-SCTE542	0.706218
PMC1080	GCF_003003775.1	Merismopedia glauca CCAP 1448/3	0.70613
PMC1080	GCF_014697625.1	Anabaena azotica FACHB-119	0.706107
PMC1080	GCF_013179805.1	Microcoleus asticus IPMA8	0.70585
PMC1080	GCF_000210375.1	Arthrospira platensis NIES-39	0.705832
PMC1080	GCF_014698835.1	Nostoc paludosum FACHB-159	0.705784
PMC1080	GCF_001298445.1	Nostoc piscinale CENA21	0.70578
PMC1080	GCF_001942495.1	Moorena bouillonii PNG	0.705717
PMC1080	GCF_005402885.1	Sphaerospermopsis reniformis	0.705716
PMC1080	GCF_002412335.2	Tychonema bourrellyi FEM_GT703	0.705662
PMC1080	GCF_000214075.1	Microcoleus vaginatus FGP-2	0.705566
PMC1080	GCF_000317125.1	Chroococcidiopsis thermalis PCC 7203	0.705467
PMC1080	GCF_000478195.2	Lyngbya aestuarii BL J	0.705401
PMC1080	GCF_003007785.1	Aphanothece hegewaldii CCALA 016	0.705393
PMC1080	GCF_000972705.2	Limnoraphis robusta CS-951	0.705386
PMC1080	GCF_003113895.1	Nostoc commune NIES-4072	0.705302
PMC1080	GCF_003054475.1	Nodularia spumigena UHCC 0039	0.705281
PMC1080	GCF_014698475.1	Nostoc spongiaeforme FACHB-130	0.70526
PMC1080	GCF_014696555.1	Calothrix parietina FACHB-288	0.704979
PMC1080	GCF_000231365.1	Fischerella thermalis JSC-11	0.704967
PMC1080	GCF_000317205.1	Fischerella muscicola PCC 7414	0.704958
PMC1080	GCF_014696435.1	Calothrix anomala FACHB-343	0.704956
PMC1080	GCF_003443655.1	Nostoc sphaeroides	0.704896
PMC1080	GCF_000317475.1	Oscillatoria nigro-viridis PCC 7112	0.704769
PMC1080	GCF_002813575.1	Nostoc flagelliforme CCNUN1	0.704716
PMC1080	GCF_016056295.1	Atlanticothrix silvestris CENA357	0.704589
PMC1080	GCF_014696315.1	Calothrix membranacea FACHB-236	0.704527
PMC1080	GCF_014697125.1	Anabaena minutissima FACHB-250	0.704457
PMC1080	GCF_000952155.1	Aliterella atlantica CENA595	0.704425
PMC1080	GCF_000020025.1	Nostoc punctiforme PCC 73102	0.704375
PMC1080	GCF_016056305.1	Amazonocrinis nigriterrae CENA67	0.704362
PMC1080	GCF_014023275.1	Nostoc edaphicum CCNP1411	0.704348
PMC1080	GCF_001904655.1	Chroogloeocystis siderophila 5.2 s.c.1	0.704249
PMC1080	GCF_002368075.1	Sphaerospermopsis kisseleviana NIES-73	0.704223
PMC1080	GCF_002367975.1	Anabaenopsis circularis NIES-21	0.704213
PMC1080	GCF_014696825.1	Anabaena sphaerica FACHB-251	0.704107
PMC1080	GCF_019598945.1	Sphaerospermopsis torques-reginae ITEP-024	0.703986
PMC1080	GCF_000317535.1	Cylindrospermum stagnale PCC 7417	0.703975
PMC1080	GCF_015245355.1	Anabaenopsis elenkinii CCIBt3563	0.703968
PMC1080	GCF_014698305.1	Anabaena lutea FACHB-196	0.703937
PMC1080	GCF_002367995.1	Calothrix brevissima NIES-22	0.703918
PMC1080	GCF_002964865.1	Gloeocapsopsis dulcis AAB1 = 1H9	0.703907
PMC1080	GCF_009856605.1	Trichormus variabilis 0441	0.703896
PMC1080	GCF_000317495.1	Crinalium epipsammum PCC 9333	0.703871
PMC1080	GCF_002934005.1	Cuspidothrix issatschenkoi CHARLIE-1	0.703658
PMC1080	GCF_014698035.1	Nostoc muscorum FACHB-395	0.703628
PMC1080	GCF_014697105.1	Anabaena subtropica FACHB-260	0.703563
PMC1080	GCF_000828075.3	Tolypothrix campylonemoides VB511288	0.703509
PMC1080	GCF_001586785.1	Sphaerospermopsis aphanizomenoides BCCUSP55	0.703492
PMC1080	GCF_000817785.2	Hassallia byssoidea VB512170	0.703486
PMC1080	GCF_000317285.1	Chlorogloeopsis fritschii PCC 6912	0.703416
PMC1080	GCF_002368275.1	Fremyella diplosiphon NIES-3275	0.703404
PMC1080	GCF_000317695.1	Anabaena cylindrica PCC 7122	0.70336
PMC1080	GCF_003003845.1	Chamaesiphon polymorphus CCALA 037	0.703343
PMC1080	GCF_001904615.1	Limnothrix rosea IAM M-220	0.703326
PMC1080	GCF_002289455.1	Calothrix elsteri CCALA 953	0.703255
PMC1080	GCF_000196515.1	'Nostoc azollae' 0708	0.703223
PMC1080	GCF_012912135.1	Brasilonema bromeliae SPC951	0.703214
PMC1080	GCF_014698755.1	Aphanizomenon flos-aquae FACHB-1287	0.703193
PMC1080	GCF_014696625.1	Nostoc parmelioides FACHB-3921	0.703163
PMC1080	GCF_004323185.1	Westiellopsis prolifica IICB1	0.703153
PMC1080	GCF_000829235.1	cyanobacterium endosymbiont of Epithemia turgida isolate EtSB Lake Yunoko	0.703126
PMC1080	GCF_000317145.1	Chamaesiphon minutus PCC 6605	0.703118
PMC1080	GCF_005402965.1	Dolichospermum planctonicum	0.703112
PMC1080	GCF_002368295.1	Tolypothrix tenuis PCC 7101	0.703111
PMC1080	GCF_015207785.1	Dolichospermum flos-aquae LEGE 04289	0.703057
PMC1080	GCF_015207655.1	Gloeocapsopsis crepidinum LEGE 06123	0.703001
PMC1080	GCF_000317675.1	Cyanobacterium aponinum PCC 10605	0.702995
PMC1080	GCF_002368155.1	Nostoc carneum NIES-2107	0.702831
PMC1080	GCF_014698735.1	Anabaena catenula FACHB-362	0.702811
PMC1080	GCF_014698505.1	Nostoc foliaceum FACHB-393	0.702679
PMC1080	GCF_002368115.1	Dolichospermum compactum NIES-806	0.702672
PMC1080	GCF_001904725.1	Phormidium ambiguum IAM M-71	0.702538
PMC1080	GCF_003574135.1	cyanobacterium endosymbiont of Rhopalodia gibberula	0.702458
PMC1080	GCF_002754935.1	Synechococcus lividus PCC 6715	0.702437
PMC1080	GCF_019056575.1	Richelia sinica FACHB-800	0.70233
PMC1080	PMC1069		0.702216
PMC1080	GCF_001904775.1	Phormidium tenue NIES-30	0.702127
PMC1080	PMC1070		0.701903
PMC1080	GCF_000817775.2	Lyngbya confervoides BDU141951	0.701783
PMC1080	GCF_000760695.4	Tolypothrix bouteillei VB521301	0.701351
PMC1080	GCF_900185595.1	Calothrix rhizosoleniae SC01	0.701315
PMC1080	GCF_003003795.1	Stenomitos frigidus ULC18	0.701188
PMC1080	GCF_000828085.3	Scytonema tolypothrichoides VB-61278	0.701002
PMC1080	GCF_003990665.1	Thermostichus vulcanus NIES-2134	0.70098
PMC1080	GCF_006968745.1	Brasilonema sennae CENA114	0.700514
PMC1080	GCF_000473895.1	Rubidibacter lacunae KORDI 51-2	0.700494
PMC1080	GCF_003838225.1	Okeania hirsuta	0.700488
PMC1080	GCF_000775285.1	Neosynechococcus sphagnicola sy1	0.700449
PMC1080	GCF_002215035.1	Leptolyngbya ohadii IS1	0.700423
PMC1080	GCF_002368095.1	Calothrix parasitica NIES-267	0.700288
PMC1080	GCF_014698965.1	Iningainema tapete BLCC-T55	0.700177
PMC1080	GCF_004212215.1	Halomicronema excentricum str. Lakshadweep	0.700164
PMC1080	GCF_017591665.1	Aetokthonos hydrillicola CCALA 1050	0.700093
PMC1080	GCF_003957805.1	Synechococcus elongatus UTEX 3055	0.700012
PMC1080	GCF_015207665.1	Plectonema cf. radiosum LEGE 06105	0.699992
PMC1080	GCF_001456025.1	Mastigocoleus testarum BC008	0.699989
PMC1080	GCF_003003695.1	Phormidesmis priestleyi ULC007	0.699412
PMC1080	GCF_014489415.1	Cylindrospermopsis curvispora GIHE-G1	0.699346
PMC1080	GCF_015207255.1	Romeria aff. gracilis LEGE 07310	0.699216
PMC1080	GCF_010091945.1	Myxacorys almedinensis A	0.699039
PMC1080	GCF_002075285.3	Halomicronema hongdechloris C2206	0.698995
PMC1080	GCF_015207065.1	Leptolyngbya cf. ectocarpi LEGE 11479	0.698018
PMC1080	GCF_000817745.2	Aphanocapsa montana BDHKU210001	0.6979
PMC1080	GCF_002252705.1	Vulcanococcus limneticus LL	0.697623
PMC1080	GCF_007830875.1	Calothrix desertica PCC 7102	0.697517
PMC1080	GCF_000018105.1	Acaryochloris marina MBIC11017	0.697324
PMC1080	GCF_000175855.1	Raphidiopsis brookii D9	0.697167
PMC1080	GCF_018139025.1	Cylindrospermopsis raciborskii N8	0.696797
PMC1080	GCF_002142475.1	Leptolyngbya boryana IAM M-101	0.696703
PMC1080	GCF_001870225.1	Gloeomargarita lithophora Alchichica-D10	0.695419
PMC1080	GCF_018739865.1	Leptothoe kymatousa TAU-MAC 1615	0.695204
PMC1080	GCF_000350105.1	Richelia intracellularis HH01	0.695024
PMC1080	GCF_012863495.1	Pseudanabaena yagii GIHE-NHR1	0.69487
PMC1080	GCF_018739885.1	Leptothoe spongobia TAU-MAC 1115	0.693905
PMC1080	GCF_003011885.1	Cyanobium usitatum str. Tous	0.69113
PMC1080	GCF_014698445.1	Microcystis elabens FACHB-917	0.690543
PMC1080	GCF_003003925.1	Aphanothece cf. minutissima CCALA 015	0.690471
PMC1080	GCF_000025125.1	Candidatus Atelocyanobacterium thalassa isolate ALOHA	0.689793
PMC1080	GCF_000011385.1	Gloeobacter violaceus PCC 7421	0.689227
PMC1080	GCF_000316515.1	Cyanobium gracile PCC 6307	0.688706
PMC1080	GCF_002018015.1	Candidatus Synechococcus spongiarum LMB bulk15N	0.6874
PMC1080	GCF_000484535.1	Gloeobacter kilaueensis JS1	0.687103
PMC1080	GCF_018389385.1	Anthocerotibacter panamensis C109	0.686281
PMC1080	GCF_003011125.1	Synechococcus lacustris	0.68365
PMC1080	GCF_000007925.1	Prochlorococcus marinus subsp. marinus str. CCMP1375	0.674653
