# Supplementary material for: Genomes of nine biofilm-forming filamentous strains of Cyanobacteria (genera Jaaginema, Scytonema, and Karukerafilum gen. nov.) isolated from mangrove habitats of Guadeloupe (Lesser Antilles)
Source: FEMS Microbes. 2023 Dec 14;5:xtad024. doi: 10.1093/femsmc/xtad024 (PMC10781437; doi:10.1093/femsmc/xtad024)
Supplement: xtad024_Supplemental_Files [file xtad024_supplemental_files.zip › supp-table3-R1.xlsx]

## Sheet: Jaaginema
Supplementary table 3: presence absence of annotated genes that are not shared by all strains within each clade
Gene	PMC1078	PMC1079	PMC1080	Annotation
acnB	1	1	0	Belongs to the aconitase IPM isomerase family
ald	1	0	0	Belongs to the AlaDH PNT family
amiC	0	1	0	N-acetylmuramoyl-L-alanine amidase
amt1	0	1	0	ammonium transporteR
apa2	0	1	0	ATP adenylyltransferase
cad	0	1	0	Orn Lys Arg decarboxylase major
cbbZp	0	1	0	TIGRFAM haloacid dehalogenase superfamily, subfamily IA, variant 1 with third motif having Dx(3-4)D or Dx(3-4)E
citT	0	1	0	Di- and tricarboxylate transporters
cobN	0	1	0	CobN/Magnesium Chelatase
cobS	0	1	0	Joins adenosylcobinamide-GDP and alpha-ribazole to generate adenosylcobalamin (Ado-cobalamin). Also synthesizes adenosylcobalamin 5'-phosphate from adenosylcobinamide-GDP and alpha-ribazole 5'-phosphate
crtO	0	1	0	PFAM FAD dependent oxidoreductase
dnaE	0	1	0	DNA polymerase III alpha subunit
dnaJ	0	1	0	ATP binding to DnaK triggers the release of the substrate protein, thus completing the reaction cycle. Several rounds of ATP-dependent interactions between DnaJ, DnaK and GrpE are required for fully efficient folding. Also involved, together with DnaK and GrpE, in the DNA replication of plasmids through activation of initiation proteins
dppC	0	1	0	'ABC-type dipeptide oligopeptide nickel transport
gldA	0	1	0	PFAM Iron-containing alcohol dehydrogenase
glk	0	1	0	Belongs to the bacterial glucokinase family
gyrB	0	1	0	A type II topoisomerase that negatively supercoils closed circular double-stranded (ds) DNA in an ATP-dependent manner to modulate DNA topology and maintain chromosomes in an underwound state. Negative supercoiling favors strand separation, and DNA replication, transcription, recombination and repair, all of which involve strand separation. Also able to catalyze the interconversion of other topol…
hflX	0	1	0	GTPase that associates with the 50S ribosomal subunit and may have a role during protein synthesis or ribosome biogenesis
hofD	0	1	0	Cleaves type-4 fimbrial leader sequence and methylates the N-terminal (generally Phe) residue
ilvE	0	1	0	Belongs to the class-IV pyridoxal-phosphate-dependent aminotransferase family
lepB2	0	1	0	Belongs to the peptidase S26 family
menD	0	1	0	Catalyzes the thiamine diphosphate-dependent decarboxylation of 2-oxoglutarate and the subsequent addition of the resulting succinic semialdehyde-thiamine pyrophosphate anion to isochorismate to yield 2-succinyl-5-enolpyruvyl-6-hydroxy-3- cyclohexene-1-carboxylate (SEPHCHC)
mfd	0	1	1	Couples transcription and DNA repair by recognizing RNA polymerase (RNAP) stalled at DNA lesions. Mediates ATP-dependent release of RNAP and its truncated transcript from the DNA, and recruitment of nucleotide excision repair machinery to the damaged site
mnmE	0	1	0	Exhibits a very high intrinsic GTPase hydrolysis rate. Involved in the addition of a carboxymethylaminomethyl (cmnm) group at the wobble position (U34) of certain tRNAs, forming tRNA- cmnm(5)s(2)U34
mntP	0	1	0	Probably functions as a manganese efflux pump
ndbA	0	1	0	NADH dehydrogenase, FAD-containing subunit
pknD	1	0	1	PFAM Protein kinase domain
polA	0	1	0	In addition to polymerase activity, this DNA polymerase exhibits 5'-3' exonuclease activity
ptpA	0	1	0	Low molecular weight phosphotyrosine protein phosphatase
recQ	0	1	0	ATP-dependent DNA helicase, RecQ family
rlmCD	0	1	0	tRNA (Uracil-5-)-methyltransferase
sigG	0	1	0	Belongs to the sigma-70 factor family. ECF subfamily
typA	0	1	0	elongation factor Tu domain 2 protein
xseA	0	1	0	Bidirectionally degrades single-stranded DNA into large acid-insoluble oligonucleotides, which are then degraded further into small acid-soluble oligonucleotides

## Sheet: Karukerafilum
Gene	PMC1050	PMC1051	PMC1068	PMC1076	Annotation
accD	1	1	0	0	Component of the acetyl coenzyme A carboxylase (ACC) complex. Biotin carboxylase (BC) catalyzes the carboxylation of biotin on its carrier protein (BCCP) and then the CO(2) group is transferred by the transcarboxylase to acetyl-CoA to form malonyl- CoA
ackA	1	1	0	0	Catalyzes the formation of acetyl phosphate from acetate and ATP. Can also catalyze the reverse reaction
acnB	1	1	0	0	Belongs to the aconitase IPM isomerase family
acpS	1	1	0	0	Transfers the 4'-phosphopantetheine moiety from coenzyme A to a Ser of acyl-carrier-protein
ank	1	1	0	0	COG0666 FOG Ankyrin repeat
argH	0	0	1	1	PFAM Lyase
aslB	1	1	0	0	Radical SAM superfamily
bgl	1	1	0	0	PFAM Glycosyl hydrolase family 3 N terminal domain
cad	0	0	1	1	Orn Lys Arg decarboxylase major
cas2	1	1	0	0	CRISPR (clustered regularly interspaced short palindromic repeat), is an adaptive immune system that provides protection against mobile genetic elements (viruses, transposable elements and conjugative plasmids). CRISPR clusters contain sequences complementary to antecedent mobile elements and target invading nucleic acids. CRISPR clusters are transcribed and processed into CRISPR RNA (crRNA). Fun…
cbiD	0	0	1	1	Catalyzes the methylation of C-1 in cobalt-precorrin-5B to form cobalt-precorrin-6A
cheA4	1	1	0	0	Histidine kinase
cheB	1	1	0	0	catalyzes the demethylation of specific methylglutamate residues introduced into the chemoreceptors (methyl-accepting chemotaxis proteins) by CheR
chrA	1	1	0	0	TIGRFAM chromate transporter, chromate ion transporter (CHR) family
cmr4	0	0	1	1	RAMP superfamily
cmr6	0	0	1	1	RAMP superfamily
cobM	1	0	1	1	Belongs to the precorrin methyltransferase family
cobN	1	1	0	0	COG1429 Cobalamin biosynthesis protein CobN and related
cp12	1	1	0	0	PFAM CP12 domain
cscK	0	0	1	1	PFAM pfkB family carbohydrate kinase
csx3	0	0	1	1	CRISPR-associated protein, Csx3 family
ctaC	1	1	0	0	Subunits I and II form the functional core of the enzyme complex. Electrons originating in cytochrome c are transferred via heme a and Cu(A) to the binuclear center formed by heme a3 and Cu(B)
ctaD	1	1	0	0	Cytochrome c oxidase is the component of the respiratory chain that catalyzes the reduction of oxygen to water. Subunits 1- 3 form the functional core of the enzyme complex. CO I is the catalytic subunit of the enzyme. Electrons originating in cytochrome c are transferred via the copper A center of subunit 2 and heme A of subunit 1 to the bimetallic center formed by heme A3 and copper B
ctaE	1	1	0	0	Heme copper-type cytochrome quinol oxidase subunit 3
cutA	1	1	0	0	PFAM CutA1 divalent ion tolerance protein
cypM_2	1	1	0	0	methyltransferase
cysE	1	1	0	0	Bacterial transferase hexapeptide (three repeats)
cysK	1	1	0	0	Belongs to the cysteine synthase cystathionine beta- synthase family
dacB	1	1	1	0	PFAM D-Ala-D-Ala carboxypeptidase 3 (S13) family
dapL	0	0	1	1	Involved in the synthesis of meso-diaminopimelate (m-DAP or DL-DAP), required for both lysine and peptidoglycan biosynthesis. Catalyzes the direct conversion of tetrahydrodipicolinate to LL-diaminopimelate
devB	1	1	0	0	TIGRFAM ABC exporter membrane fusion protein, DevB family
devC	0	0	1	1	FtsX-like permease family
dpsA	1	1	0	0	DNA-binding ferritin-like protein (Oxidative damage protectant)
ecaA	1	1	0	0	PFAM Eukaryotic-type carbonic anhydrase
ectC	0	0	1	1	Cupin 2, conserved barrel domain protein
eno	0	0	1	1	Catalyzes the reversible conversion of 2- phosphoglycerate into phosphoenolpyruvate. It is essential for the degradation of carbohydrates via glycolysis
fabH	1	1	0	0	Catalyzes the condensation reaction of fatty acid synthesis by the addition to an acyl acceptor of two carbons from malonyl-ACP. Catalyzes the first condensation reaction which initiates fatty acid synthesis and may therefore play a role in governing the total rate of fatty acid production. Possesses both acetoacetyl-ACP synthase and acetyl transacylase activities. Its substrate specificity deter…
fbaB	1	1	0	0	PFAM DeoC LacD family aldolase
fcbC	0	0	1	1	PFAM thioesterase superfamily
fdxH	1	1	0	0	2Fe-2S iron-sulfur cluster binding domain
feoA	1	1	0	0	Fe2 transport system protein A
feoB	1	1	0	0	transporter of a GTP-driven Fe(2 ) uptake system
ftsH2	0	0	1	1	Acts as a processive, ATP-dependent zinc metallopeptidase for both cytoplasmic and membrane proteins. Plays a role in the quality control of integral membrane proteins
galE	1	1	1	1	GDP-mannose 4,6 dehydratase
gcvP	0	0	0	1	The glycine cleavage system catalyzes the degradation of glycine. The P protein binds the alpha-amino group of glycine through its pyridoxal phosphate cofactor
ggt	0	0	1	1	Gamma-glutamyltranspeptidase
glgP	1	1	0	0	Phosphorylase is an important allosteric enzyme in carbohydrate metabolism. Enzymes from different sources differ in their regulatory mechanisms and in their natural substrates. However, all known phosphorylases share catalytic and structural properties
gpmA	1	1	0	0	Catalyzes the interconversion of 2-phosphoglycerate and 3-phosphoglycerate
gsp	1	1	1	1	Prepilin-type N-terminal cleavage methylation domain
hcp	1	1	0	0	Catalyzes the reduction of hydroxylamine to form NH(3) and H(2)O
hesA	1	1	0	0	Dinucleotide-utilizing enzyme possibly involved in molybdopterin or thiamin biosynthesis
hesB	1	1	0	0	Belongs to the HesB IscA family
hisC	1	1	0	0	Belongs to the class-II pyridoxal-phosphate-dependent aminotransferase family. Histidinol-phosphate aminotransferase subfamily
hisS	0	0	1	1	tRNA synthetase class II core domain (G, H, P, S and T)
hli3	0	0	1	0	Chlorophyll A-B binding protein
hoxE	1	1	0	0	PFAM Respiratory-chain NADH dehydrogenase 24 Kd subunit
hoxF	1	1	0	0	NADH ubiquinone oxidoreductase NADH-binding (51 kD) subunit
hoxH	1	1	0	0	Coenzyme F420-reducing hydrogenase, alpha subunit
hoxU	1	1	0	0	NADH dehydrogenase NADH ubiquinone oxidoreductase 75 kD subunit (chain G)
hoxY	1	1	0	0	NADH ubiquinone oxidoreductase, 20 Kd subunit
hsdS	0	0	1	1	COG0732 Restriction endonuclease S subunits
htpX	0	0	1	1	Belongs to the peptidase M48B family
hypA	1	1	0	0	Probably plays a role in a hydrogenase nickel cofactor insertion step
hypB	1	1	0	0	PFAM cobalamin synthesis protein P47K
hypC	1	1	0	0	Hydrogenase assembly chaperone hypC hupF
hypD	1	1	0	0	hydrogenase expression formation protein
hypE	1	1	0	0	hydrogenase expression formation protein HypE
hypF	1	1	0	0	Belongs to the carbamoyltransferase HypF family
ilvE	1	1	0	0	Belongs to the class-IV pyridoxal-phosphate-dependent aminotransferase family
isiA	1	1	0	0	chlorophyll a b binding light-harvesting protein
isiB	1	1	0	0	Low-potential electron donor to a number of redox enzymes
katG	0	0	1	1	Bifunctional enzyme with both catalase and broad- spectrum peroxidase activity
kdpA	1	1	0	0	Part of the high-affinity ATP-driven potassium transport (or Kdp) system, which catalyzes the hydrolysis of ATP coupled with the electrogenic transport of potassium into the cytoplasm. This subunit binds and transports the potassium across the cytoplasmic membrane
kdpB	1	1	0	0	Part of the high-affinity ATP-driven potassium transport (or Kdp) system, which catalyzes the hydrolysis of ATP coupled with the electrogenic transport of potassium into the cytoplasm. This subunit is responsible for energy coupling to the transport system
kdpC	1	1	0	0	Part of the high-affinity ATP-driven potassium transport (or Kdp) system, which catalyzes the hydrolysis of ATP coupled with the electrogenic transport of potassium into the cytoplasm. This subunit acts as a catalytic chaperone that increases the ATP- binding affinity of the ATP-hydrolyzing subunit KdpB by the formation of a transient KdpB KdpC ATP ternary complex
kdpD	1	1	0	0	Osmosensitive K channel His kinase sensor domain
kptA	0	0	1	1	RNA 2'-phosphotransferase, Tpt1 / KptA family
ldcA	0	0	1	1	PFAM LD-carboxypeptidase
lepB	0	0	1	1	TIGRFAM signal peptidase I, bacterial type
leuA	1	1	0	0	Catalyzes the condensation of the acetyl group of acetyl-CoA with 3-methyl-2-oxobutanoate (2-oxoisovalerate) to form 3-carboxy-3-hydroxy-4-methylpentanoate (2-isopropylmalate)
lldD	0	0	1	1	FMN-dependent dehydrogenase
lytE	0	0	1	1	NlpC/P60 family
mcyC	1	1	0	0	TIGRFAM amino acid adenylation domain
mcyE	1	1	0	0	Acyl transferase domain in polyketide synthase (PKS) enzymes.
mdh	1	1	0	0	Catalyzes the reversible oxidation of malate to oxaloacetate
menD	0	0	0	1	Catalyzes the thiamine diphosphate-dependent decarboxylation of 2-oxoglutarate and the subsequent addition of the resulting succinic semialdehyde-thiamine pyrophosphate anion to isochorismate to yield 2-succinyl-5-enolpyruvyl-6-hydroxy-3- cyclohexene-1-carboxylate (SEPHCHC)
menE	0	1	0	0	Acyl-CoA synthetase (AMP-forming) AMP-acid ligase II
metE	1	1	0	0	Catalyzes the transfer of a methyl group from 5- methyltetrahydrofolate to homocysteine resulting in methionine formation
metK	0	0	1	1	Catalyzes the formation of S-adenosylmethionine (AdoMet) from methionine and ATP. The overall synthetic reaction is composed of two sequential steps, AdoMet formation and the subsequent tripolyphosphate hydrolysis which occurs prior to release of AdoMet from the enzyme
mltA	1	1	0	0	Membrane-bound lytic murein transglycosylase
mmsB	0	0	1	1	6-phosphogluconate dehydrogenase, NAD-binding
modA	1	1	0	0	Molybdenum ABC transporter, periplasmic molybdate-binding protein
modB	0	0	1	1	molybdate ABC transporter, permease protein
mutS	0	0	1	1	that it carries out the mismatch recognition step. This protein has a weak ATPase activity
mutS2	0	0	1	0	Endonuclease that is involved in the suppression of homologous recombination and may therefore have a key role in the control of bacterial genetic diversity
nhaS5	1	1	0	0	PFAM Universal stress protein family
nifB	1	1	0	0	Nitrogenase cofactor biosynthesis protein NifB
nifD	1	1	0	0	PFAM Nitrogenase component 1 type Oxidoreductase
nifE	1	1	0	0	Belongs to the NifD NifK NifE NifN family
nifH	1	1	0	0	The key enzymatic reactions in nitrogen fixation are catalyzed by the nitrogenase complex, which has 2 components the iron protein and the molybdenum-iron protein
nifJ	1	1	0	0	Oxidoreductase required for the transfer of electrons from pyruvate to flavodoxin
nifK	1	1	0	0	This molybdenum-iron protein is part of the nitrogenase complex that catalyzes the key enzymatic reactions in nitrogen fixation
nifN	1	1	0	0	Belongs to the NifD NifK NifE NifN family
nifS	1	1	0	0	Catalyzes the removal of elemental sulfur atoms from cysteine to produce alanine
nifT	1	1	0	0	nitrogen fixation protein FixT
nifU	1	1	0	0	May be involved in the formation or repair of Fe-S clusters present in iron-sulfur proteins
nifW	1	1	0	0	May protect the nitrogenase Fe-Mo protein from oxidative damage
nifX	1	1	0	0	PFAM Dinitrogenase iron-molybdenum cofactor biosynthesis protein
nifZ	1	1	0	0	NifZ domain
nirA	1	1	0	0	Nitrite and sulphite reductase 4Fe-4S domain
norM	1	1	0	0	MatE
nrdA	1	1	0	0	Provides the precursors necessary for DNA synthesis. Catalyzes the biosynthesis of deoxyribonucleotides from the corresponding ribonucleotides
nrdJ	0	0	1	1	Ribonucleoside-triphosphate reductase, adenosylcobalamin-dependent
oplaH	0	0	0	1	Hydantoinase oxoprolinase N-terminal region
panC/cmk	1	1	0	0	Catalyzes the condensation of pantoate with beta-alanine in an ATP-dependent reaction via a pantoyl-adenylate intermediate
pdtaS	0	0	1	1	Histidine kinase
petE	1	1	1	1	Participates in electron transfer between P700 and the cytochrome b6-f complex in photosystem I
pgm	0	0	1	1	Phosphoglucomutase phosphomannomutase alpha beta alpha domain I
pheT	1	1	0	0	Phenylalanyl-tRNA synthetase, beta subunit
phnC	1	1	0	1	ABC-type phosphate phosphonate transport system permease component
phoD	1	1	0	0	PhoD-like phosphatase
pilG	0	0	1	1	response regulator
pip	0	0	1	1	Belongs to the peptidase S33 family
pma1	1	1	0	0	ATPase, P-type (transporting), HAD superfamily, subfamily IC
pmbA	1	1	0	0	modulator of DNA gyrase
pncB	0	0	1	1	Catalyzes the synthesis of beta-nicotinate D- ribonucleotide from nicotinate and 5-phospho-D-ribose 1-phosphate at the expense of ATP
ppsA	1	1	0	0	Catalyzes the phosphorylation of pyruvate to phosphoenolpyruvate
prs	1	1	1	0	Involved in the biosynthesis of the central metabolite phospho-alpha-D-ribosyl-1-pyrophosphate (PRPP) via the transfer of pyrophosphoryl group from ATP to 1-hydroxyl of ribose-5-phosphate (Rib-5-P)
psbX	1	1	1	0	Involved in the binding and or turnover of quinones at the Q(B) site of Photosystem II
psbY	1	1	1	0	Manganese-binding polypeptide with L-arginine metabolizing enzyme activity. Component of the core of photosystem II
pstA	1	1	0	0	PFAM Binding-protein-dependent transport system inner membrane component
pstC	1	1	0	0	probably responsible for the translocation of the substrate across the membrane
pstP	1	1	0	0	domain, Protein
recG	0	0	1	1	Critical role in recombination and DNA repair. Helps process Holliday junction intermediates to mature products by catalyzing branch migration. Has a DNA unwinding activity characteristic of a DNA helicase with a 3'- to 5'- polarity. Unwinds branched duplex DNA (Y-DNA)
rfbC	1	1	0	0	Catalyzes the epimerization of the C3' and C5'positions of dTDP-6-deoxy-D-xylo-4-hexulose, forming dTDP-6-deoxy-L-lyxo-4- hexulose
rfbE	1	1	0	0	abc transporter
rimM	1	1	0	0	An accessory protein needed during the final step in the assembly of 30S ribosomal subunit, possibly for assembly of the head region. Probably interacts with S19. Essential for efficient processing of 16S rRNA. May be needed both before and after RbfA during the maturation of 16S rRNA. It has affinity for free ribosomal 30S subunits but not for 70S ribosomes
rplS	0	1	0	0	This protein is located at the 30S-50S ribosomal subunit interface and may play a role in the structure and function of the aminoacyl-tRNA binding site
rplU	0	0	0	1	This protein binds to 23S rRNA in the presence of protein L20
rpsN	0	0	1	1	Binds 16S rRNA, required for the assembly of 30S particles and may also be responsible for determining the conformation of the 16S rRNA at the A site
rspE	0	0	1	1	bacterial-type flagellum organization
sbtA	0	0	1	1	Na+-dependent bicarbonate transporter superfamily
speH	1	1	0	0	Catalyzes the decarboxylation of S-adenosylmethionine to S-adenosylmethioninamine (dcAdoMet), the propylamine donor required for the synthesis of the polyamines spermine and spermidine from the diamine putrescine
sphX	1	1	0	0	Phosphate ABC transporter substrate-binding protein, PhoT family
spoIIAA	0	0	1	1	Anti-sigma-factor antagonist
sugE	0	0	1	1	Small multidrug resistance protein
thiG	0	0	1	1	Catalyzes the rearrangement of 1-deoxy-D-xylulose 5- phosphate (DXP) to produce the thiazole phosphate moiety of thiamine. Sulfur is provided by the thiocarboxylate moiety of the carrier protein ThiS. In vitro, sulfur can be provided by H(2)S
thiP	0	0	1	0	ABC-type Fe3 transport system permease component
tldD	1	1	0	0	Modulator of DNA gyrase
trpE2	0	0	1	1	Anthranilate synthase component I domain protein
tyrA	1	1	0	0	Prephenate dehydrogenase
ugcG	1	1	0	0	transferase activity, transferring glycosyl groups
uvrA	0	0	1	1	The UvrABC repair system catalyzes the recognition and processing of DNA lesions. UvrA is an ATPase and a DNA-binding protein. A damage recognition complex composed of 2 UvrA and 2 UvrB subunits scans DNA for abnormalities. When the presence of a lesion has been verified by UvrB, the UvrA molecules dissociate
uvrC	0	0	1	1	The UvrABC repair system catalyzes the recognition and processing of DNA lesions. UvrC both incises the 5' and 3' sides of the lesion. The N-terminal half is responsible for the 3' incision and the C-terminal half is responsible for the 5' incision
uvsE	0	0	1	1	PFAM UV-endonuclease UvdE
vapC	1	1	1	1	Toxic component of a toxin-antitoxin (TA) module. An RNase
xerC	1	1	0	0	Phage integrase family
ychF	0	0	1	1	ATPase that binds to both the 70S ribosome and the 50S ribosomal subunit in a nucleotide-independent manner
yokH	1	1	0	0	regulation of fungal-type cell wall biogenesis
zntA	0	0	1	0	ATPase, P-type (transporting), HAD superfamily, subfamily IC
zntC	1	1	0	0	Belongs to the bacterial solute-binding protein 9 family

## Sheet: Scytonema
Gene	PMC1069	PMC1070	Annotation
asnS	1	0	tRNA synthetases class II (D, K and N)
carB	1	0	Carbamoyl-phosphate synthetase large chain, oligomerisation domain
cikA	0	1	Domain present in phytochromes and cGMP-specific phosphodiesterases.
cobN	1	0	Cobaltochelatase CobN subunit
cobT	0	1	Belongs to the UPF0284 family
comA	1	0	Phospholipase D. Active site motifs.
cruA	1	0	COGs COG0644 Dehydrogenase (flavoprotein)
cysS	1	0	Belongs to the class-I aminoacyl-tRNA synthetase family
czcD	1	0	COG1230 Co Zn Cd efflux system component
devC	1	0	FtsX-like permease family
dnaX	1	0	DNA polymerase III subunits gamma and tau domain III
gatA	1	0	Allows the formation of correctly charged Gln-tRNA(Gln) through the transamidation of misacylated Glu-tRNA(Gln) in organisms which lack glutaminyl-tRNA synthetase. The reaction takes place in the presence of glutamine and ATP through an activated gamma-phospho-Glu-tRNA(Gln)
gcvP	1	0	Glycine cleavage system P-protein
glk	0	1	Glucokinase
lysA	1	0	diaminopimelate decarboxylase activity
menF	0	1	Isochorismate synthase
murG	1	0	Cell wall formation. Catalyzes the transfer of a GlcNAc subunit on undecaprenyl-pyrophosphoryl-MurNAc-pentapeptide (lipid intermediate I) to form undecaprenyl-pyrophosphoryl-MurNAc- (pentapeptide)GlcNAc (lipid intermediate II)
natA	1	0	Branched-chain amino acid ATP-binding cassette transporter
nifS	1	0	Cys/Met metabolism PLP-dependent enzyme
nirA	1	0	Nitrite and sulphite reductase 4Fe-4S domain
penP	1	0	D-alanyl-D-alanine carboxypeptidase
petH	0	1	Oxidoreductase NAD-binding domain
ppsA	1	0	Catalyzes the phosphorylation of pyruvate to phosphoenolpyruvate
psbA	1	1	Photosynthetic reaction centre protein
psbD	1	0	Photosynthetic reaction centre protein
purK	1	0	Catalyzes the ATP-dependent conversion of 5- aminoimidazole ribonucleotide (AIR) and HCO(3)(-) to N5- carboxyaminoimidazole ribonucleotide (N5-CAIR)
queA	1	0	Queuosine biosynthesis protein
recJ	1	0	TIGRFAM single-stranded-DNA-specific exonuclease RecJ
rpoC2	1	0	RNA polymerase Rpb1, domain 4
rtcB	1	0	family UPF0027
spoIIAA	1	0	STAS domain
sun	1	0	NusB family
uvsE	0	1	UV-endonuclease UvdE
