# Supplementary material for: Genomes of nine biofilm-forming filamentous strains of Cyanobacteria (genera Jaaginema, Scytonema, and Karukerafilum gen. nov.) isolated from mangrove habitats of Guadeloupe (Lesser Antilles)
Source: FEMS Microbes. 2023 Dec 14;5:xtad024. doi: 10.1093/femsmc/xtad024 (PMC10781437; doi:10.1093/femsmc/xtad024)
Supplement: xtad024_Supplemental_Files [file xtad024_supplemental_files.zip › supp-table4-R1.xlsx]

## Sheet: PMC 1050
Region	Type	From	To	Most similar known cluster	Similarity
Region 1.1	NRPS	75,036	128,129	actinomycin D	NRP	0.07
Region 2.1	terpene	1	18,486
Region 4.1	NRPS,T1PKS	2	107,157	nostopeptolide A2	Polyketide + NRP:Cyclic depsipeptide	0.5
Region 5.1	terpene	1	16,495	geosmin	Terpene	1
Region 12.1	RRE-containing	65,298	83,170
Region 20.1	NRPS,T1PKS	1	56,891	nostopeptolide A2	Polyketide + NRP:Cyclic depsipeptide	0.5
Region 31.1	terpene	44,094	55,040
Region 35.1	terpene	28,594	50,528
Region 44.1	phosphonate,NRPS-like	1	47,049	minutissamide A / minutissamide C / minutissamide D	NRP	0.15
Region 51.1	RRE-containing	22,324	43,991
Region 53.1	ladderane	1	25,830
Region 56.1	NRPS-like	1	28,531
Region 62.1	LAP	1	16,017
Region 70.1	betalactone	2,590	31,947
Region 99.1	RRE-containing	1	10,885
Region 121.1	T1PKS,lanthipeptide-class-ii	1	15,545	hectochlorin	NRP:Lipopeptide + Polyketide:Modular type I	0.37
Region 126.1	NRPS	1	13,515
Region 156.1	NRPS	1	7,037

## Sheet: PMC 1051
Region	Type	From	To	Most similar known cluster	Similarity
Region 2.1	NRPS,T1PKS	3	107,158	nostopeptolide A2	Polyketide + NRP:Cyclic depsipeptide	0.5
Region 3.1	RRE-containing	102,240	120,012
Region 7.1	RRE-containing	1	21,539
Region 16.1	NRPS,T1PKS	1	56,897	nostopeptolide A2	Polyketide + NRP:Cyclic depsipeptide	0.5
Region 19.1	NRPS	20,841	67,013	actinomycin D	NRP	0.07
Region 20.1	terpene	47,163	65,666
Region 34.1	terpene	1	21,158	geosmin	Terpene	1
Region 49.1	ladderane	17,219	43,053
Region 52.1	terpene	28,042	38,988
Region 66.1	NRPS-like	4,143	32,654
Region 68.1	betalactone	1	29,372
Region 79.1	RRE-containing	1	17,257
Region 84.1	NRPS-like	1	25,967	minutissamide A / minutissamide C / minutissamide D	NRP	0.15
Region 105.1	phosphonate	1	21,073
Region 110.1	LAP	4,196	20,212	trichamide	RiPP:Cyanobactin	0.18
Region 141.1	NRPS	1	13,574
Region 170.1	T1PKS	1	7,924	hectochlorin	NRP:Lipopeptide + Polyketide:Modular type I	0.37
Region 172.1	lanthipeptide-class-ii	1	7,708
Region 175.1	NRPS	1	7,037
Region 194.1	terpene	1	3,908

## Sheet: PMC 1068
Region	Type	From	To	Most similar known cluster	Similarity
Region 13.1	hglE-KS,RRE-containing	1	38,809
Region 18.1	T1PKS,terpene	1	37,942	bartoloside 2 / bartoloside 3 / bartoloside 4	Other	0.27
Region 30.1	RRE-containing	16,172	31,583
Region 58.1	terpene	1	13,092
Region 113.1	phosphonate	1	15,829
Region 170.1	NRPS-like	1	12,520	minutissamide A / minutissamide C / minutissamide D	NRP	0.15
Region 216.1	terpene	1	9,138
Region 243.1	ectoine	1	7,952
Region 289.1	arylpolyene	1	6,096
Region 430.1	RRE-containing	1	2,282

## Sheet: PMC 1069
Region	Type	From	To	Most similar known cluster	Similarity
Region 12.1	NRPS	1	25,244	anabaenopeptin	NRP	0.71
Region 13.1	T1PKS,NRPS	1	24,889	nostopeptolide A2	Polyketide + NRP:Cyclic depsipeptide	0.5
Region 16.1	lanthipeptide-class-ii	3,246	21,455
Region 17.1	hglE-KS,T1PKS	1	21,423	heterocyst glycolipids	Other	0.42
Region 23.1	NRPS-like	1	20,147
Region 26.1	NRPS	1	19,582	nostopeptolide A2	Polyketide + NRP:Cyclic depsipeptide	0.37
Region 30.1	T1PKS,NRPS	1	18,893	guadinomine	NRP + Polyketide	0.11
Region 33.1	NRPS	1	18,401	hassallidin C	NRP + Saccharide:Hybrid/tailoring	0.09
Region 42.1	NRPS,T1PKS	1	16,929	crochelin A	NRP + Polyketide	0.15
Region 52.1	NRPS	1	15,995
Region 66.1	NRPS-like,NRPS	1	15,024	anabaenopeptin NZ857 / nostamide A	NRP	1
Region 82.1	NRPS	1	14,093	cystothiazole A	NRP + Polyketide	0.11
Region 109.1	NRPS-like	1	12,915	puwainaphycin F / minutissamide A / minutissamide B / minutissamide C / minutissamide D	NRP	0.38
Region 114.1	microviridin,RRE-containing,spliceotide	1	12,709	PcpA	RiPP	0.4
Region 120.1	NRPS	1	12,370	anabaenopeptin NZ857 / nostamide A	NRP	1
Region 132.1	NRPS	1	11,908	puwainaphycin F / minutissamide A / minutissamide B / minutissamide C / minutissamide D	NRP	0.15
Region 174.1	NRPS,T1PKS	1	10,780	puwainaphycin A / puwainaphycin B / puwainaphycin C / puwainaphycin D	NRP + Polyketide	0.5
Region 177.1	terpene	1	10,721
Region 190.1	RRE-containing	1	10,545
Region 223.1	cyanobactin	1	9,808	anacyclamide A10	RiPP:Cyanobactin	0.21
Region 227.1	PUFA,hglE-KS	1	9,699	heterocyst glycolipids	Other	0.42
Region 272.1	T1PKS,T3PKS	1	8,845	merocyclophane C / merocyclophane D	Polyketide	0.44
Region 356.1	CDPS	1	7,810
Region 371.1	ectoine	1,628	7,658
Region 432.1	RRE-containing	1	6,947
Region 533.1	hglE-KS,T1PKS	1	6,043	heterocyst glycolipids	Other	0.28
Region 543.1	NRPS-like,T1PKS	1	6,006	nostopeptolide A2	Polyketide + NRP:Cyclic depsipeptide	0.5
Region 616.1	T1PKS	1	5,530	hapalosin	NRP:Cyclic depsipeptide + Polyketide:Modular type I	0.4
Region 625.1	indole	1	5,483	staurosporine	Alkaloid	0.13
Region 691.1	NRPS	1	5,138
Region 730.1	cyanobactin	1	4,915	anacyclamide A10	RiPP:Cyanobactin	0.21
Region 733.1	NRPS	1	4,907
Region 865.1	NRPS-like	1	4,193
Region 871.1	NRPS	1	4,141	anabaenopeptin NZ857 / nostamide A	NRP	1
Region 897.1	NRPS	1	4,016
Region 1111.1	terpene	1	3,212
Region 1168.1	terpene	1	2,966
Region 1296.1	NRPS-like	1	2,532	puwainaphycin F / minutissamide A / minutissamide B / minutissamide C / minutissamide D	NRP	0.23
Region 1297.1	NRPS	1	2,520
Region 1445.1	RiPP-like	1	2,080
Region 1537.1	cyanobactin	1	1,851

## Sheet: PMC 1070
Region	Type	From	To	Most similar known cluster	Similarity
Region 2.1	NRPS-like	58,402	101,086
Region 7.1	NRPS,T1PKS	8,887	91,754	nostopeptolide A2	Polyketide + NRP:Cyclic depsipeptide	0.5
Region 8.1	cyanobactin	4,406	26,541
Region 15.1	RRE-containing,spliceotide,microviridin	7,898	31,293	PcpA	RiPP	0.4
Region 18.1	terpene	61,498	74,455
Region 22.1	T1PKS	1	24,526	hapalosin	NRP:Cyclic depsipeptide + Polyketide:Modular type I	0.4
Region 24.1	NRPS,T1PKS	1,700	67,437	barbamide	NRP + Polyketide:Modular type I	0.33
Region 26.1	cyanobactin	1	16,584	prenylagaramide B / prenylagaramide C	RiPP:Lanthipeptide	0.21
Region 28.1	CDPS	28,156	49,031
Region 29.1	NRPS-like	13,979	57,116
Region 37.1	T1PKS,hglE-KS,T3PKS	1	57,083	heterocyst glycolipids	Other	0.71
Region 39.1	NRPS,NRPS-like	16,342	53,063	microcystin LR	NRP + Polyketide:Modular type I	0.11
Region 41.1	lanthipeptide-class-ii	14,057	37,281
Region 41.2	ectoine	37,848	48,228
Region 52.1	NRPS	1	45,731	nostopeptolide A2	Polyketide + NRP:Cyclic depsipeptide	0.37
Region 70.1	NRPS	7,113	39,414	anabaenopeptin NZ857 / nostamide A	NRP	1
Region 71.1	NRPS-like	1	39,288
Region 76.1	NRPS	1	35,371	cystothiazole A	NRP + Polyketide	0.11
Region 85.1	NRPS	3,881	34,880	theonellamide	NRP + Polyketide	0.2
Region 87.1	T1PKS,NRPS	1	34,763	minutissamide A / minutissamide C / minutissamide D	NRP	0.46
Region 105.1	terpene	1	13,689
Region 124.1	RRE-containing	2,284	24,569
Region 138.1	NRPS	1	24,539	hassallidin C	NRP + Saccharide:Hybrid/tailoring	0.12
Region 155.1	NRPS	1	21,974
Region 159.1	RiPP-like	1	9,853
Region 230.1	PUFA,hglE-KS	1	15,286	heterocyst glycolipids	Other	0.42
Region 232.1	terpene	1	14,224
Region 266.1	RRE-containing	1	11,145
Region 317.1	indole	1	8,451	staurosporine	Alkaloid	0.13
Region 334.1	NRPS-like	1	7,744	nodularin	NRP + Polyketide	0.22
Region 338.1	NRPS	1	7,647	hassallidin C	NRP + Saccharide:Hybrid/tailoring	0.06
Region 375.1	T1PKS,hglE-KS	1	6,029	heterocyst glycolipids	Other

## Sheet: PMC 1076
Region	Type	From	To	Most similar known cluster	Similarity
Region 3.1	hglE-KS,RRE-containing	1	37,937
Region 12.1	phosphonate	1	26,047
Region 126.1	terpene	702	11,516
Region 153.1	T1PKS	1	10,403	bartoloside 2 / bartoloside 3 / bartoloside 4	Other	0.18
Region 214.1	RRE-containing	1	8,235
Region 246.1	ectoine	1	7,582
Region 253.1	NRPS-like	1	7,456	minutissamide A / minutissamide C / minutissamide D	NRP	0.15
Region 269.1	terpene	1	7,047
Region 279.1	terpene	1	6,701
Region 495.1	arylpolyene	1	3,566
Region 499.1	RRE-containing	1	3,550

## Sheet: PMC 1078
Region	Type	From	To	Most similar known cluster	Similarity
Region 3.1	RRE-containing	52,904	70,594
Region 19.1	resorcinol	1	31,135
Region 58.1	phosphonate,NRPS-like	1	26,950	minutissamide A / minutissamide C / minutissamide D	NRP	0.15
Region 71.1	terpene	296	21,225
Region 73.1	NRPS-like,T1PKS	1	22,910	1-heptadecene	Polyketide:Modular type I	1
Region 94.1	terpene	2,278	19,096
Region 126.1	NRPS-like	1	15,390
Region 187.1	terpene	1	9,685
Region 201.1	RiPP-like	1	5,924

## Sheet: PMC 1079
Region	Type	From	To	Most similar known cluster	Similarity
Region 37.1	T1PKS,NRPS-like	1	18,097	1-heptadecene	Polyketide:Modular type I	1
Region 41.1	terpene	1	15,636
Region 132.1	NRPS-like	1	11,446	minutissamide A / minutissamide C / minutissamide D	NRP	0.15
Region 150.1	terpene	1	10,758
Region 158.1	NRPS-like	1	10,221
Region 184.1	phosphonate	1	9,413
Region 197.1	terpene	1	8,975
Region 236.1	resorcinol	1	7,855
Region 259.1	RiPP-like	1,008	7,035
Region 381.1	RRE-containing	1	4,890

## Sheet: PMC 1080
Region	Type	From	To	Most similar known cluster	Similarity
Region 3.1	NRPS-like,phosphonate	1	52,373	minutissamide A / minutissamide C / minutissamide D	NRP	0.15
Region 19.1	RRE-containing	6,546	26,827
Region 33.1	terpene	296	21,225
Region 82.1	T1PKS,NRPS-like	1	23,402	1-heptadecene	Polyketide:Modular type I	1
Region 99.1	terpene	1	16,792
Region 121.1	NRPS-like	1	15,877	jamaicamide A / jamaicamide B / jamaicamide C	NRP + Polyketide	0.07
Region 176.1	terpene	1	9,685
Region 185.1	RiPP-like	2,663	8,690
Region 196.1	resorcinol	1	7,621

## Sheet: Tolypothrix bouteillei VB521301
Region	Type	From	To	Most similar known cluster	Similarity
Region 6.1	T1PKS,NRPS-like	14,631	55,652	puwainaphycin A / puwainaphycin B / puwainaphycin C / puwainaphycin D	NRP + Polyketide	0.7
Region 13.1	phenazine	57,095	77,640
Region 20.1	RRE-containing	1	13,152
Region 25.1	hglE-KS,T1PKS	1	31,058	heterocyst glycolipids	Other	0.42
Region 28.1	terpene	18,127	39,059
Region 36.1	NRPS	152,098	192,303	vioprolide A	NRP	0.16
Region 43.1	lanthipeptide-class-v	14,485	56,887
Region 47.1	indole	24,303	47,656	staurosporine	Alkaloid	0.13
Region 63.1	NRPS	1,733	52,763	anabaenopeptin NZ857 / nostamide A	NRP	1
Region 65.1	RRE-containing	44,129	66,369
Region 78.1	NRPS	1	40,982	cyanopeptin	NRP	0.5
Region 82.1	lanthipeptide-class-ii	38,261	61,548
Region 91.1	terpene	1	13,348
Region 104.1	NAPAA	1	24,122
Region 107.1	RRE-containing	47,803	70,055
Region 111.1	terpene	499	22,415	malleobactin A / malleobactin B / malleobactin C / malleobactin D	NRP:NRP siderophore	0.07
Region 119.1	NRPS	3,228	49,206
Region 131.1	NRPS,T1PKS	5,827	75,887	jamaicamide A / jamaicamide B / jamaicamide C	NRP + Polyketide	0.23
Region 136.1	T3PKS	1	36,945
Region 137.1	NRPS-like	1	31,081	puwainaphycin A / puwainaphycin B / puwainaphycin C / puwainaphycin D	NRP + Polyketide	0.4
Region 200.1	NRPS-like	1	24,411
Region 223.1	ladderane	1	23,280
Region 230.1	terpene	46,343	67,311
Region 233.1	NRPS	1	28,084	anabaenopeptin NZ857 / nostamide A	NRP	1
Region 241.1	NRPS	1	44,408	micropeptin K139	NRP + Polyketide	0.25
Region 246.1	lanthipeptide-class-v	1	40,683
Region 253.1	RRE-containing,spliceotide	51,767	73,805	PcpA	RiPP	0.4
Region 261.1	thiopeptide	26,110	52,223
Region 263.1	RRE-containing	49,325	70,221
Region 281.1	lassopeptide	25,195	47,674
Region 283.1	NRPS,NRPS-like	1	33,107	puwainaphycin A / puwainaphycin B / puwainaphycin C / puwainaphycin D	NRP + Polyketide	0.5
Region 312.1	terpene	1	13,003	carotenoid	Terpene	0.28
Region 315.1	NRPS,microviridin,betalactone	1	142,833	nostophycin	NRP + Polyketide	0.27
Region 330.1	terpene	1	17,559
Region 396.1	terpene	46,430	69,493	carotenoid	Terpene	0.42
Region 453.1	T3PKS	808	33,021
Region 550.1	T3PKS	176	40,626
Region 606.1	terpene	1	15,454
Region 728.1	NRPS-like,T1PKS	1	7,710	BE-43547A1 / BE-43547A2 / BE-43547B1 / BE-43547B2 / BE-43547B3 / BE-43547C1 / BE-43547C2	NRP:Cyclic depsipeptide + Polyketide:Modular type I	0.15
Region 774.1	terpene	1	4,238
Region 889.1	hserlactone	1	6,359
Region 981.1	terpene	1	6,996
Region 1215.1	NRPS-like	1	8,204

[truncated: 1 more sheets: T. bouteillei VB521301 V2]
